# Supplementary material for: Correction to “Resource requirements for ecosystem conservation: A combined industrial and natural ecology approach to quantifying natural capital use in nature”
Source: Ecol Evol. 2024 Jun 4;14(6):e10809. doi: 10.1002/ece3.10809 (PMC11150415; doi:10.1002/ece3.10809)
Supplement: Supplementary file 1 — Data S1. [file ECE3-14-e10809-s001.xlsx]

## Sheet: Info
	Supplementary Data for: Correction to “Resource requirements for ecosystem conservation: A combined industrial and natural ecology approach to quantifying natural capital use in nature”
	Adam R. Mason a, 1, Alfy Gathorne-Hardy b, 2, Chris X. White 3, Yves Plancherel c, 4 , Jem Woods d, 5 ,Rupert J. Myers a, 6, *
	a Department of Civil and Environmental Engineering, Imperial College London, Skempton Building, South Kensington Campus, London, SW7 2AZ, UK.
	b Global Academy of Agriculture and Food Security, The University of Edinburgh, Easter Bush Campus, Midlothian, EH25 9RG.
	c AECOM, Aldgate Tower, 2 Leman Street, London, E1 8FA, UK
	d Faculty of Natural Sciences, Imperial College London, Sherfield Building, South Kensington Campus, London, SW7 2AZ, UK.
	e Centre for Environmental Policy, Imperial College London, Weeks Building, South Kensington Campus, London, SW7 2AZ, UK.
	* Corresponding author e-mail: 1 a.mason19@imperial.ac.uk; 2 a.gathorne-hardy@ed.ac.uk; 3 chris.x.white@aecom.com; 4 y.plancherel@imperial.ac.uk; 5 jeremy.woods@imperial.ac.uk; 6 r.myers@imperial.ac.uk

## Sheet: Data
Table S3. Adult body masses (kg) and population densities (individuals km-2) used in the land use regression of herbivorous mammals									Table S6. Adult body masses (kg) and population densities (individuals km-2) used in the land use regression of herbivorous birds								Table S9. Species observed at the NCL site and the land area needed to support the population.
Class	Species	Adult body mass (kg)	Population density (individuals km-2)	Source	Reference	Reference	Reference		Class	Species	Adult body mass (kg)	Population density (individuals km-2)	Source				No	Common Name	Scientific Name	Class	Adult mass (kg)	Trophic leve	Land area use (km2)	Water use (m3 day-1 individual-1)	Energy use (kJ day-1 individual-1)
Mammal	Dendrolagus lumholtzi	6.6	94.56	Connor et al. (2000)	Laurance (1990)	http://eol.org/traitbank	https://birdsoftheworld.org/bow/species/reevir1/cur/foodhabits		Bird	Sephanoides galeritus	0.00525	162.24	Connor et al. (2000)
Mammal	Dendrolagus lumholtzi	6.6	30.16	Connor et al. (2000)	Pahl et al. (1988)	http://eol.org/traitbank	https://birdsoftheworld.org/bow/species/cerwar/cur/appearance		Bird	Spizella passerina	0.0122	3.96	Connor et al. (2000)				1	Badger	Meles meles	Mammal	12	Omnivore	0.479052	0.000926613	3515.62
Mammal	Hemibelideus lemuroides	0.99	34.66	Connor et al. (2000)	Pahl et al. (1988)	http://eol.org/traitbank	https://birdsoftheworld.org/bow/species/comyel/cur/foodhabits		Bird	Carduelis tristis	0.014125	3.16	Connor et al. (2000)				2	Mountain hare	Lepus timidus	Mammal	3.1	Herbivore	0.0428877	0.00027407	1429.68
Mammal	Pseudocheirus archeri	1.01	80.17	Connor et al. (2000)	Laurance (1990)	https://animaldiversity.org/accounts/Pseudochirops_archeri/	https://birdsoftheworld.org/bow/species/cerwar/cur/appearance		Bird	Carduelis tristis	0.014125	34.39	Connor et al. (2000)				3	Pine marten	Martes martes	Mammal	1.3	Carnivore	0.476698	0.000125367	988.91
Mammal	Pseudocheirus archeri	1.01	74.23	Connor et al. (2000)	Pahl et al. (1988)	https://animaldiversity.org/accounts/Pseudochirops_archeri/	https://birdsoftheworld.org/bow/species/cerwar/cur/appearance		Bird	Carduelis barbata	0.0164	26.75	Connor et al. (2000)				4	Red squirrel	Sciurus vulgaris	Mammal	0.33	Herbivore	0.0075914	3.65004e-05	336.342
Mammal	Pseudocheirus herbertensis	1.165	184.33	Connor et al. (2000)	Laurance (1990)	https://animaldiversity.org/accounts/Pseudochirulus_herbertensis/			Bird	Carduelis carduelis	0.01675	1.81	Connor et al. (2000)				5	Red squirrel	Sciurus vulgaris	Mammal	0.33	Herbivore	0.0075914	3.65004e-05	336.342
Mammal	Pseudocheirus herbertensis	1.165	205.37	Connor et al. (2000)	Pahl et al. (1988)	https://animaldiversity.org/accounts/Pseudochirulus_herbertensis/			Bird	Carpodacus erythrinus	0.023	2.63	Connor et al. (2000)				6	Sika deer	Cervus nippon	Mammal	42	Herbivore	0.321575	0.00286127	7699.09
Mammal	Trichosurus vulpecula	2.39	282.81	Connor et al. (2000)	Laurance (1990)		https://birdsoftheworld.org/bow/species/yetvir/cur/foodhabits		Bird	Loxia curvirostra	0.03305	0.56	Connor et al. (2000)				7	Sika deer	Cervus nippon	Mammal	42	Herbivore	0.321575	0.00286127	7699.09
Mammal	Trichosurus vulpecula	2.39	162.91	Connor et al. (2000)	Pahl et al. (1988)		https://birdsoftheworld.org/bow/species/reevir1/cur/foodhabits		Bird	Myzomela cardinalis	0.0355	1272.93	Connor et al. (2000)				8	Wood mouse	Apodemus sylvaticus	Mammal	0.023	Omnivore	0.00156283	3.3204e-06	50.5323
Mammal	Acomys subspinosus	0.022	3450	Damuth (1987)	J. DAMUTH, “Interspecific allometry of population density in mammals and other animals: the independence of body mass and population energy‐use,” Biol. J. Linn. Soc., vol. 31, no. 3, pp. 193–246, 1987, doi: 10.1111/j.1095-8312.1987.tb01990.x.				Bird	Pinicola enucleator	0.0653	1.27	Connor et al. (2000)				9	Wood mouse	Apodemus sylvaticus	Mammal	0.023	Omnivore	0.00156283	3.3204e-06	50.5323
Mammal	Adenola kob	83.4	7.76	Damuth (1987)	J. DAMUTH, “Interspecific allometry of population density in mammals and other animals: the independence of body mass and population energy‐use,” Biol. J. Linn. Soc., vol. 31, no. 3, pp. 193–246, 1987, doi: 10.1111/j.1095-8312.1987.tb01990.x.				Bird	Aplonis opacus	0.082	713.12	Connor et al. (2000)				10	Barn swallow	Hirundo rustica	Bird	0.018	Carnivore	0.0470612	3.99838e-06	74.4284
Mammal	Aepyceros melampus	52.4	13.1	Damuth (1987)	J. DAMUTH, “Interspecific allometry of population density in mammals and other animals: the independence of body mass and population energy‐use,” Biol. J. Linn. Soc., vol. 31, no. 3, pp. 193–246, 1987, doi: 10.1111/j.1095-8312.1987.tb01990.x.				Bird	Ptilinopus perousii	0.089	0.55	Connor et al. (2000)				11	Barn swallow	Hirundo rustica	Bird	0.018	Carnivore	0.0470612	3.99838e-06	74.4284
Mammal	Aethomys hindei	0.146	1590	Damuth (1987)	J. DAMUTH, “Interspecific allometry of population density in mammals and other animals: the independence of body mass and population energy‐use,” Biol. J. Linn. Soc., vol. 31, no. 3, pp. 193–246, 1987, doi: 10.1111/j.1095-8312.1987.tb01990.x.				Bird	Agelaius phoeniceus	0.1	73.85	Connor et al. (2000)				12	Blackbird	Turdus merula	Bird	0.1	Omnivore	0.068397	1.2614e-05	168.762
Mammal	Aethomys namaquensis	0.042	3300	Damuth (1987)	J. DAMUTH, “Interspecific allometry of population density in mammals and other animals: the independence of body mass and population energy‐use,” Biol. J. Linn. Soc., vol. 31, no. 3, pp. 193–246, 1987, doi: 10.1111/j.1095-8312.1987.tb01990.x.				Bird	Ptilinopus porphyraceus	0.1047	69.43	Connor et al. (2000)				13	Blackbird	Turdus merula	Bird	0.1	Omnivore	0.068397	1.2614e-05	168.762
Mammal	Agouti paca	8.2	25	Damuth (1987)	J. DAMUTH, “Interspecific allometry of population density in mammals and other animals: the independence of body mass and population energy‐use,” Biol. J. Linn. Soc., vol. 31, no. 3, pp. 193–246, 1987, doi: 10.1111/j.1095-8312.1987.tb01990.x.				Bird	Zenaida macroura	0.1265	38.55	Connor et al. (2000)				14	Blue tit	Cyanistes caeruleus	Bird	0.01	Omnivore	0.0262444	2.69682e-06	39.7444
Mammal	Ailuropoda melanoleuca	118	0.121	Damuth (1987)	J. DAMUTH, “Interspecific allometry of population density in mammals and other animals: the independence of body mass and population energy‐use,” Biol. J. Linn. Soc., vol. 31, no. 3, pp. 193–246, 1987, doi: 10.1111/j.1095-8312.1987.tb01990.x.				Bird	Zenaida macroura	0.1265	41.98	Connor et al. (2000)				15	Blue tit	Cyanistes caeruleus	Bird	0.01	Omnivore	0.0262444	2.69682e-06	39.7444
Mammal	Akodon azarae	0.025	8670	Damuth (1987)	J. DAMUTH, “Interspecific allometry of population density in mammals and other animals: the independence of body mass and population energy‐use,” Biol. J. Linn. Soc., vol. 31, no. 3, pp. 193–246, 1987, doi: 10.1111/j.1095-8312.1987.tb01990.x.				Bird	Aplonis atrifusca	0.1415	361.68	Connor et al. (2000)				16	Blue tit	Cyanistes caeruleus	Bird	0.01	Omnivore	0.0262444	2.69682e-06	39.7444
Mammal	Akodon longipilis	0.0514	3815	Damuth (1987)	J. DAMUTH, “Interspecific allometry of population density in mammals and other animals: the independence of body mass and population energy‐use,” Biol. J. Linn. Soc., vol. 31, no. 3, pp. 193–246, 1987, doi: 10.1111/j.1095-8312.1987.tb01990.x.				Bird	Streptopelia bitorquata	0.16	12.31	Connor et al. (2000)				17	Blue tit	Cyanistes caeruleus	Bird	0.01	Omnivore	0.0262444	2.69682e-06	39.7444
Mammal	Akodon olivaceus	0.0291	3626	Damuth (1987)	J. DAMUTH, “Interspecific allometry of population density in mammals and other animals: the independence of body mass and population energy‐use,” Biol. J. Linn. Soc., vol. 31, no. 3, pp. 193–246, 1987, doi: 10.1111/j.1095-8312.1987.tb01990.x.				Bird	Enicognathus leptorhynchus	0.19	51.97	Connor et al. (2000)				18	Chaffinch	Fringilla coelebs	Bird	0.021	Carnivore	0.0537988	4.43342e-06	82.9729
Mammal	Alcelaphus buselaphus	158	2.06	Damuth (1987)	J. DAMUTH, “Interspecific allometry of population density in mammals and other animals: the independence of body mass and population energy‐use,” Biol. J. Linn. Soc., vol. 31, no. 3, pp. 193–246, 1987, doi: 10.1111/j.1095-8312.1987.tb01990.x.				Bird	Columba araucana	0.28	25.77	Connor et al. (2000)				19	Chaffinch	Fringilla coelebs	Bird	0.021	Carnivore	0.0537988	4.43342e-06	82.9729
Mammal	Alces alces	403	0.72	Damuth (1987)	J. DAMUTH, “Interspecific allometry of population density in mammals and other animals: the independence of body mass and population energy‐use,” Biol. J. Linn. Soc., vol. 31, no. 3, pp. 193–246, 1987, doi: 10.1111/j.1095-8312.1987.tb01990.x.				Bird	Bonasa bonasia	0.366	4.78	Connor et al. (2000)				20	Chaffinch	Fringilla coelebs	Bird	0.021	Carnivore	0.0537988	4.43342e-06	82.9729
Mammal	Alouatta caraya	7.25	25	Damuth (1987)	J. DAMUTH, “Interspecific allometry of population density in mammals and other animals: the independence of body mass and population energy‐use,” Biol. J. Linn. Soc., vol. 31, no. 3, pp. 193–246, 1987, doi: 10.1111/j.1095-8312.1987.tb01990.x.				Bird	Ducula oceanica	0.373	15.92	Connor et al. (2000)				21	Chaffinch	Fringilla coelebs	Bird	0.021	Carnivore	0.0537988	4.43342e-06	82.9729
Mammal	Alouatta palliata	6.55	41	Damuth (1987)	J. DAMUTH, “Interspecific allometry of population density in mammals and other animals: the independence of body mass and population energy‐use,” Biol. J. Linn. Soc., vol. 31, no. 3, pp. 193–246, 1987, doi: 10.1111/j.1095-8312.1987.tb01990.x.				Bird	Ducula pacifica	0.395	21.89	Connor et al. (2000)				22	Chaffinch	Fringilla coelebs	Bird	0.021	Carnivore	0.0537988	4.43342e-06	82.9729
Mammal	Alouatta seniculus	7.25	74	Damuth (1987)	J. DAMUTH, “Interspecific allometry of population density in mammals and other animals: the independence of body mass and population energy‐use,” Biol. J. Linn. Soc., vol. 31, no. 3, pp. 193–246, 1987, doi: 10.1111/j.1095-8312.1987.tb01990.x.				Bird	Bonasa umbellus	0.58175	7.27	Connor et al. (2000)				23	Chaffinch	Fringilla coelebs	Bird	0.021	Carnivore	0.0537988	4.43342e-06	82.9729
Mammal	Ammodorcas clarkei	31	0.83	Damuth (1987)	J. DAMUTH, “Interspecific allometry of population density in mammals and other animals: the independence of body mass and population energy‐use,” Biol. J. Linn. Soc., vol. 31, no. 3, pp. 193–246, 1987, doi: 10.1111/j.1095-8312.1987.tb01990.x.				Bird	Tetrao tetrix	1.083	3.1	Connor et al. (2000)				24	Chaffinch	Fringilla coelebs	Bird	0.021	Carnivore	0.0537988	4.43342e-06	82.9729
Mammal	Ammospermophilus harrisi	0.127	32	Damuth (1987)	J. DAMUTH, “Interspecific allometry of population density in mammals and other animals: the independence of body mass and population energy‐use,” Biol. J. Linn. Soc., vol. 31, no. 3, pp. 193–246, 1987, doi: 10.1111/j.1095-8312.1987.tb01990.x.				Bird	Lyrurus tetrix	1.175	5.59	Connor et al. (2000)				25	Chaffinch	Fringilla coelebs	Bird	0.021	Carnivore	0.0537988	4.43342e-06	82.9729
Mammal	Antidorcas marsupialis	31.8	4.65	Damuth (1987)	J. DAMUTH, “Interspecific allometry of population density in mammals and other animals: the independence of body mass and population energy‐use,” Biol. J. Linn. Soc., vol. 31, no. 3, pp. 193–246, 1987, doi: 10.1111/j.1095-8312.1987.tb01990.x.				Bird	Tetrao urogallus	2.95	0.95	Connor et al. (2000)				26	Chaffinch	Fringilla coelebs	Bird	0.021	Carnivore	0.0537988	4.43342e-06	82.9729
Mammal	Antilocapra americana	46.5	0.93	Damuth (1987)	J. DAMUTH, “Interspecific allometry of population density in mammals and other animals: the independence of body mass and population energy‐use,” Biol. J. Linn. Soc., vol. 31, no. 3, pp. 193–246, 1987, doi: 10.1111/j.1095-8312.1987.tb01990.x.				Bird	Serinus serinus	0.0107	16	TetraDensity				27	Chaffinch	Fringilla coelebs	Bird	0.021	Carnivore	0.0537988	4.43342e-06	82.9729
Mammal	Antilope cervicapra	29.8	4.8	Damuth (1987)	J. DAMUTH, “Interspecific allometry of population density in mammals and other animals: the independence of body mass and population energy‐use,” Biol. J. Linn. Soc., vol. 31, no. 3, pp. 193–246, 1987, doi: 10.1111/j.1095-8312.1987.tb01990.x.				Bird	Serinus serinus	0.0107	70	TetraDensity				28	Chaffinch	Fringilla coelebs	Bird	0.021	Carnivore	0.0537988	4.43342e-06	82.9729
Mammal	Aotus trivirgatus	0.96	100	Damuth (1987)	J. DAMUTH, “Interspecific allometry of population density in mammals and other animals: the independence of body mass and population energy‐use,” Biol. J. Linn. Soc., vol. 31, no. 3, pp. 193–246, 1987, doi: 10.1111/j.1095-8312.1987.tb01990.x.				Bird	Serinus serinus	0.0107	54	TetraDensity				29	Chaffinch	Fringilla coelebs	Bird	0.021	Carnivore	0.0537988	4.43342e-06	82.9729
Mammal	Apodemus agrarius	0.02	1240	Damuth (1987)	J. DAMUTH, “Interspecific allometry of population density in mammals and other animals: the independence of body mass and population energy‐use,” Biol. J. Linn. Soc., vol. 31, no. 3, pp. 193–246, 1987, doi: 10.1111/j.1095-8312.1987.tb01990.x.				Bird	Serinus serinus	0.0107	80	TetraDensity				30	Chaffinch	Fringilla coelebs	Bird	0.021	Carnivore	0.0537988	4.43342e-06	82.9729
Mammal	Apodemus flavicollis	0.036	949	Damuth (1987)	J. DAMUTH, “Interspecific allometry of population density in mammals and other animals: the independence of body mass and population energy‐use,” Biol. J. Linn. Soc., vol. 31, no. 3, pp. 193–246, 1987, doi: 10.1111/j.1095-8312.1987.tb01990.x.				Bird	Serinus serinus	0.0107	33	TetraDensity				31	Chaffinch	Fringilla coelebs	Bird	0.021	Carnivore	0.0537988	4.43342e-06	82.9729
Mammal	Apodemus sylvaticus	0.033	2550	Damuth (1987)	J. DAMUTH, “Interspecific allometry of population density in mammals and other animals: the independence of body mass and population energy‐use,” Biol. J. Linn. Soc., vol. 31, no. 3, pp. 193–246, 1987, doi: 10.1111/j.1095-8312.1987.tb01990.x.				Bird	Serinus serinus	0.0107	16	TetraDensity				32	Chaffinch	Fringilla coelebs	Bird	0.021	Carnivore	0.0537988	4.43342e-06	82.9729
Mammal	Arvicanthus abyssinicus	0.07	12400	Damuth (1987)	J. DAMUTH, “Interspecific allometry of population density in mammals and other animals: the independence of body mass and population energy‐use,” Biol. J. Linn. Soc., vol. 31, no. 3, pp. 193–246, 1987, doi: 10.1111/j.1095-8312.1987.tb01990.x.				Bird	Serinus serinus	0.0107	5	TetraDensity				33	Chiffchaff	Phylloscopus collybita	Bird	0.0083	Carnivore	0.0240351	2.38031e-06	43.1243
Mammal	Arvicanthus niloticus	0.103	862	Damuth (1987)	J. DAMUTH, “Interspecific allometry of population density in mammals and other animals: the independence of body mass and population energy‐use,” Biol. J. Linn. Soc., vol. 31, no. 3, pp. 193–246, 1987, doi: 10.1111/j.1095-8312.1987.tb01990.x.				Bird	Serinus serinus	0.0107	58	TetraDensity				34	Chiffchaff	Phylloscopus collybita	Bird	0.0083	Carnivore	0.0240351	2.38031e-06	43.1243
Mammal	Arvicola terrestris	0.143	30900	Damuth (1987)	J. DAMUTH, “Interspecific allometry of population density in mammals and other animals: the independence of body mass and population energy‐use,” Biol. J. Linn. Soc., vol. 31, no. 3, pp. 193–246, 1987, doi: 10.1111/j.1095-8312.1987.tb01990.x.				Bird	Serinus serinus	0.0107	42.8571	TetraDensity				35	Coal tit	Periparus ater	Bird	0.0092	Omnivore	0.0253497	2.55029e-06	37.7168
Mammal	Ateles geoffroyi	6	45	Damuth (1987)	J. DAMUTH, “Interspecific allometry of population density in mammals and other animals: the independence of body mass and population energy‐use,” Biol. J. Linn. Soc., vol. 31, no. 3, pp. 193–246, 1987, doi: 10.1111/j.1095-8312.1987.tb01990.x.				Bird	Serinus serinus	0.0107	20	TetraDensity				36	Coal tit	Periparus ater	Bird	0.0092	Omnivore	0.0253497	2.55029e-06	37.7168
Mammal	Auliscomys micropus	0.071	257	Damuth (1987)	J. DAMUTH, “Interspecific allometry of population density in mammals and other animals: the independence of body mass and population energy‐use,” Biol. J. Linn. Soc., vol. 31, no. 3, pp. 193–246, 1987, doi: 10.1111/j.1095-8312.1987.tb01990.x.				Bird	Serinus serinus	0.0107	30	TetraDensity				37	Coal tit	Periparus ater	Bird	0.0092	Omnivore	0.0253497	2.55029e-06	37.7168
Mammal	Avahi laniger	1.07	150	Damuth (1987)	J. DAMUTH, “Interspecific allometry of population density in mammals and other animals: the independence of body mass and population energy‐use,” Biol. J. Linn. Soc., vol. 31, no. 3, pp. 193–246, 1987, doi: 10.1111/j.1095-8312.1987.tb01990.x.				Bird	Serinus serinus	0.0107	23	TetraDensity				38	Coal tit	Periparus ater	Bird	0.0092	Omnivore	0.0253497	2.55029e-06	37.7168
Mammal	Axis axis	48.1	13	Damuth (1987)	J. DAMUTH, “Interspecific allometry of population density in mammals and other animals: the independence of body mass and population energy‐use,” Biol. J. Linn. Soc., vol. 31, no. 3, pp. 193–246, 1987, doi: 10.1111/j.1095-8312.1987.tb01990.x.				Bird	Serinus serinus	0.0107	7	TetraDensity				39	Common crossbill	Loxia curvirostra	Bird	0.038	Herbivore	0.0375395	6.5964e-06	125.032
Mammal	Axis porcinus	31	35	Damuth (1987)	J. DAMUTH, “Interspecific allometry of population density in mammals and other animals: the independence of body mass and population energy‐use,” Biol. J. Linn. Soc., vol. 31, no. 3, pp. 193–246, 1987, doi: 10.1111/j.1095-8312.1987.tb01990.x.				Bird	Serinus serinus	0.0107	30	TetraDensity				40	Common crossbill	Loxia curvirostra	Bird	0.038	Herbivore	0.0375395	6.5964e-06	125.032
Mammal	Baiomys taylori	0.007	1550	Damuth (1987)	J. DAMUTH, “Interspecific allometry of population density in mammals and other animals: the independence of body mass and population energy‐use,” Biol. J. Linn. Soc., vol. 31, no. 3, pp. 193–246, 1987, doi: 10.1111/j.1095-8312.1987.tb01990.x.				Bird	Serinus serinus	0.0107	23	TetraDensity				41	Common cuckoo	Cuculus canorus	Bird	0.11	Carnivore	0.226473	1.34458e-05	266.657
Mammal	Bison bison	551	0.32	Damuth (1987)	J. DAMUTH, “Interspecific allometry of population density in mammals and other animals: the independence of body mass and population energy‐use,” Biol. J. Linn. Soc., vol. 31, no. 3, pp. 193–246, 1987, doi: 10.1111/j.1095-8312.1987.tb01990.x.				Bird	Serinus serinus	0.0107	3	TetraDensity				42	Common cuckoo	Cuculus canorus	Bird	0.11	Carnivore	0.226473	1.34458e-05	266.657
Mammal	Bison bonasus	850	1	Damuth (1987)	J. DAMUTH, “Interspecific allometry of population density in mammals and other animals: the independence of body mass and population energy‐use,” Biol. J. Linn. Soc., vol. 31, no. 3, pp. 193–246, 1987, doi: 10.1111/j.1095-8312.1987.tb01990.x.				Bird	Streptopelia turtur	0.14033	10.4165	TetraDensity				43	Common cuckoo	Cuculus canorus	Bird	0.11	Carnivore	0.226473	1.34458e-05	266.657
Mammal	Blastocerus dichotomus	125	0.146	Damuth (1987)	J. DAMUTH, “Interspecific allometry of population density in mammals and other animals: the independence of body mass and population energy‐use,” Biol. J. Linn. Soc., vol. 31, no. 3, pp. 193–246, 1987, doi: 10.1111/j.1095-8312.1987.tb01990.x.				Bird	Streptopelia turtur	0.14033	6.25	TetraDensity				44	Common cuckoo	Cuculus canorus	Bird	0.11	Carnivore	0.226473	1.34458e-05	266.657
Mammal	Bos banteng	263	0.85	Damuth (1987)	J. DAMUTH, “Interspecific allometry of population density in mammals and other animals: the independence of body mass and population energy‐use,” Biol. J. Linn. Soc., vol. 31, no. 3, pp. 193–246, 1987, doi: 10.1111/j.1095-8312.1987.tb01990.x.				Bird	Streptopelia turtur	0.14033	0.57	TetraDensity				45	Common cuckoo	Cuculus canorus	Bird	0.11	Carnivore	0.226473	1.34458e-05	266.657
Mammal	Bos gaurus	568	0.61	Damuth (1987)	J. DAMUTH, “Interspecific allometry of population density in mammals and other animals: the independence of body mass and population energy‐use,” Biol. J. Linn. Soc., vol. 31, no. 3, pp. 193–246, 1987, doi: 10.1111/j.1095-8312.1987.tb01990.x.				Bird	Streptopelia turtur	0.14033	0.24	TetraDensity				46	Common cuckoo	Cuculus canorus	Bird	0.11	Carnivore	0.226473	1.34458e-05	266.657
Mammal	Boselaphus tragocamelus	149	2.7	Damuth (1987)	J. DAMUTH, “Interspecific allometry of population density in mammals and other animals: the independence of body mass and population energy‐use,” Biol. J. Linn. Soc., vol. 31, no. 3, pp. 193–246, 1987, doi: 10.1111/j.1095-8312.1987.tb01990.x.				Bird	Streptopelia turtur	0.14033	1.02	TetraDensity				47	Common cuckoo	Cuculus canorus	Bird	0.11	Carnivore	0.226473	1.34458e-05	266.657
Mammal	Bradypus infuscatus	2.7	407	Damuth (1987)	J. DAMUTH, “Interspecific allometry of population density in mammals and other animals: the independence of body mass and population energy‐use,” Biol. J. Linn. Soc., vol. 31, no. 3, pp. 193–246, 1987, doi: 10.1111/j.1095-8312.1987.tb01990.x.				Bird	Streptopelia turtur	0.14033	71.4286	TetraDensity				48	Common cuckoo	Cuculus canorus	Bird	0.11	Carnivore	0.226473	1.34458e-05	266.657
Mammal	Bubalus bubalis	274	1.2	Damuth (1987)	J. DAMUTH, “Interspecific allometry of population density in mammals and other animals: the independence of body mass and population energy‐use,” Biol. J. Linn. Soc., vol. 31, no. 3, pp. 193–246, 1987, doi: 10.1111/j.1095-8312.1987.tb01990.x.				Bird	Streptopelia turtur	0.14033	10	TetraDensity				49	Common pheasant	Phasianus colchicus	Bird	1.05	Omnivore	0.181908	6.09605e-05	738.895
Mammal	Callicebus moloch	0.68	255	Damuth (1987)	J. DAMUTH, “Interspecific allometry of population density in mammals and other animals: the independence of body mass and population energy‐use,” Biol. J. Linn. Soc., vol. 31, no. 3, pp. 193–246, 1987, doi: 10.1111/j.1095-8312.1987.tb01990.x.				Bird	Streptopelia turtur	0.14033	4.40529	TetraDensity				50	Curlew	Numenius arquata	Bird	0.73	Omnivore	0.156379	4.77835e-05	588.088
Mammal	Callicebus torquatus	1.2	15	Damuth (1987)	J. DAMUTH, “Interspecific allometry of population density in mammals and other animals: the independence of body mass and population energy‐use,” Biol. J. Linn. Soc., vol. 31, no. 3, pp. 193–246, 1987, doi: 10.1111/j.1095-8312.1987.tb01990.x.				Bird	Streptopelia turtur	0.14033	2.727	TetraDensity				51	Dipper	Cinclus cinclus	Bird	0.062	Carnivore	0.137684	9.15703e-06	177.995
Mammal	Callithrix jacchus	0.241	900	Damuth (1987)	J. DAMUTH, “Interspecific allometry of population density in mammals and other animals: the independence of body mass and population energy‐use,” Biol. J. Linn. Soc., vol. 31, no. 3, pp. 193–246, 1987, doi: 10.1111/j.1095-8312.1987.tb01990.x.				Bird	Streptopelia turtur	0.14033	15	TetraDensity				52	Goldcrest	Regulus regulus	Bird	0.0055	Carnivore	0.016816	1.80674e-06	32.2647
Mammal	Callomyscus bailwardi	0.0225	400	Damuth (1987)	J. DAMUTH, “Interspecific allometry of population density in mammals and other animals: the independence of body mass and population energy‐use,” Biol. J. Linn. Soc., vol. 31, no. 3, pp. 193–246, 1987, doi: 10.1111/j.1095-8312.1987.tb01990.x.				Bird	Streptopelia turtur	0.14033	7	TetraDensity				53	Goldcrest	Regulus regulus	Bird	0.0055	Carnivore	0.016816	1.80674e-06	32.2647
Mammal	Callosciurus caniceps	0.257	21	Damuth (1987)	J. DAMUTH, “Interspecific allometry of population density in mammals and other animals: the independence of body mass and population energy‐use,” Biol. J. Linn. Soc., vol. 31, no. 3, pp. 193–246, 1987, doi: 10.1111/j.1095-8312.1987.tb01990.x.				Bird	Streptopelia turtur	0.14033	15	TetraDensity				54	Goldcrest	Regulus regulus	Bird	0.0055	Carnivore	0.016816	1.80674e-06	32.2647
Mammal	Callosciurus notatus	0.21	111	Damuth (1987)	J. DAMUTH, “Interspecific allometry of population density in mammals and other animals: the independence of body mass and population energy‐use,” Biol. J. Linn. Soc., vol. 31, no. 3, pp. 193–246, 1987, doi: 10.1111/j.1095-8312.1987.tb01990.x.				Bird	Streptopelia turtur	0.14033	3	TetraDensity				55	Goldcrest	Regulus regulus	Bird	0.0055	Carnivore	0.016816	1.80674e-06	32.2647
Mammal	Calomys callosus	0.04	400	Damuth (1987)	J. DAMUTH, “Interspecific allometry of population density in mammals and other animals: the independence of body mass and population energy‐use,” Biol. J. Linn. Soc., vol. 31, no. 3, pp. 193–246, 1987, doi: 10.1111/j.1095-8312.1987.tb01990.x.				Bird	Streptopelia turtur	0.14033	6	TetraDensity				56	Goosander	Mergus merganser	Bird	1.5	Omnivore	0.211004	7.74164e-05	924.403
Mammal	Calomys expulsus	0.04	1350	Damuth (1987)	J. DAMUTH, “Interspecific allometry of population density in mammals and other animals: the independence of body mass and population energy‐use,” Biol. J. Linn. Soc., vol. 31, no. 3, pp. 193–246, 1987, doi: 10.1111/j.1095-8312.1987.tb01990.x.				Bird	Streptopelia turtur	0.14033	7	TetraDensity				57	Great tit	Parus major	Bird	0.016	Omnivore	0.0319118	3.69498e-06	53.3904
Mammal	Calomys musculinus	0.04	286	Damuth (1987)	J. DAMUTH, “Interspecific allometry of population density in mammals and other animals: the independence of body mass and population energy‐use,” Biol. J. Linn. Soc., vol. 31, no. 3, pp. 193–246, 1987, doi: 10.1111/j.1095-8312.1987.tb01990.x.				Bird	Streptopelia turtur	0.14033	0.373	TetraDensity				58	Great tit	Parus major	Bird	0.016	Omnivore	0.0319118	3.69498e-06	53.3904
Mammal	Capra hircus	75	3.1	Damuth (1987)	J. DAMUTH, “Interspecific allometry of population density in mammals and other animals: the independence of body mass and population energy‐use,” Biol. J. Linn. Soc., vol. 31, no. 3, pp. 193–246, 1987, doi: 10.1111/j.1095-8312.1987.tb01990.x.				Bird	Streptopelia turtur	0.14033	10.4165	TetraDensity				59	Great tit	Parus major	Bird	0.016	Omnivore	0.0319118	3.69498e-06	53.3904
Mammal	Capra waalie	100	4.6	Damuth (1987)	J. DAMUTH, “Interspecific allometry of population density in mammals and other animals: the independence of body mass and population energy‐use,” Biol. J. Linn. Soc., vol. 31, no. 3, pp. 193–246, 1987, doi: 10.1111/j.1095-8312.1987.tb01990.x.				Bird	Streptopelia turtur	0.14033	6.25	TetraDensity				60	Great tit	Parus major	Bird	0.016	Omnivore	0.0319118	3.69498e-06	53.3904
Mammal	Capreolus capreolus	21.7	8.6	Damuth (1987)	J. DAMUTH, “Interspecific allometry of population density in mammals and other animals: the independence of body mass and population energy‐use,” Biol. J. Linn. Soc., vol. 31, no. 3, pp. 193–246, 1987, doi: 10.1111/j.1095-8312.1987.tb01990.x.				Bird	Streptopelia turtur	0.14033	16.6665	TetraDensity				61	Grey wagtail	Motacilla cinerea	Bird	0.017	Carnivore	0.0447833	3.84816e-06	71.4888
Mammal	Cavia aperea	0.487	2040	Damuth (1987)	J. DAMUTH, “Interspecific allometry of population density in mammals and other animals: the independence of body mass and population energy‐use,” Biol. J. Linn. Soc., vol. 31, no. 3, pp. 193–246, 1987, doi: 10.1111/j.1095-8312.1987.tb01990.x.				Bird	Columba palumbus	0.15	17	TetraDensity				62	House martin	Delichon urbicum	Bird	0.014	Carnivore	0.0378378	3.37876e-06	62.3436
Mammal	Cebus albifrons	2.52	37	Damuth (1987)	J. DAMUTH, “Interspecific allometry of population density in mammals and other animals: the independence of body mass and population energy‐use,” Biol. J. Linn. Soc., vol. 31, no. 3, pp. 193–246, 1987, doi: 10.1111/j.1095-8312.1987.tb01990.x.				Bird	Columba palumbus	0.15	0.5	TetraDensity				63	House martin	Delichon urbicum	Bird	0.014	Carnivore	0.0378378	3.37876e-06	62.3436
Mammal	Cebus capucinus	2.6	80	Damuth (1987)	J. DAMUTH, “Interspecific allometry of population density in mammals and other animals: the independence of body mass and population energy‐use,” Biol. J. Linn. Soc., vol. 31, no. 3, pp. 193–246, 1987, doi: 10.1111/j.1095-8312.1987.tb01990.x.				Bird	Columba palumbus	0.15	16.6665	TetraDensity				64	White-faced jay	Garrulus glandarius	Bird	0.16	Omnivore	0.083167	1.72827e-05	226.706
Mammal	Cebus olivaceous	2.6	35	Damuth (1987)	J. DAMUTH, “Interspecific allometry of population density in mammals and other animals: the independence of body mass and population energy‐use,” Biol. J. Linn. Soc., vol. 31, no. 3, pp. 193–246, 1987, doi: 10.1111/j.1095-8312.1987.tb01990.x.				Bird	Columba palumbus	0.15	14.5835	TetraDensity				65	Lesser redpoll	Acanthis cabaret	Bird	0.0105	Omnivore	0.0267825	2.78643e-06	40.981
Mammal	Cephalophus natalensis	14	8	Damuth (1987)	J. DAMUTH, “Interspecific allometry of population density in mammals and other animals: the independence of body mass and population energy‐use,” Biol. J. Linn. Soc., vol. 31, no. 3, pp. 193–246, 1987, doi: 10.1111/j.1095-8312.1987.tb01990.x.				Bird	Columba palumbus	0.15	17	TetraDensity				66	Lesser redpoll	Acanthis cabaret	Bird	0.0105	Omnivore	0.0267825	2.78643e-06	40.981
Mammal	Cephalophus rufilatus	12.5	4	Damuth (1987)	J. DAMUTH, “Interspecific allometry of population density in mammals and other animals: the independence of body mass and population energy‐use,” Biol. J. Linn. Soc., vol. 31, no. 3, pp. 193–246, 1987, doi: 10.1111/j.1095-8312.1987.tb01990.x.				Bird	Columba palumbus	0.15	1.21951	TetraDensity				67	Long-tailed tit	Aegithalos caudatus	Bird	0.0086	Omnivore	0.0246484	2.43762e-06	36.1527
Mammal	Ceratotherium simum	2220	0.74	Damuth (1987)	J. DAMUTH, “Interspecific allometry of population density in mammals and other animals: the independence of body mass and population energy‐use,” Biol. J. Linn. Soc., vol. 31, no. 3, pp. 193–246, 1987, doi: 10.1111/j.1095-8312.1987.tb01990.x.				Bird	Columba palumbus	0.15	371.429	TetraDensity				68	Mistle thrush	Turdus viscivorus	Bird	0.12	Omnivore	0.0737864	1.42529e-05	189.235
Mammal	Cercocebus albigena	8	33	Damuth (1987)	J. DAMUTH, “Interspecific allometry of population density in mammals and other animals: the independence of body mass and population energy‐use,” Biol. J. Linn. Soc., vol. 31, no. 3, pp. 193–246, 1987, doi: 10.1111/j.1095-8312.1987.tb01990.x.				Bird	Columba palumbus	0.15	20	TetraDensity				69	Mistle thrush	Turdus viscivorus	Bird	0.12	Omnivore	0.0737864	1.42529e-05	189.235
Mammal	Cercocebus galeritus	6	45	Damuth (1987)	J. DAMUTH, “Interspecific allometry of population density in mammals and other animals: the independence of body mass and population energy‐use,” Biol. J. Linn. Soc., vol. 31, no. 3, pp. 193–246, 1987, doi: 10.1111/j.1095-8312.1987.tb01990.x.				Bird	Columba palumbus	0.15	10	TetraDensity				70	Mistle thrush	Turdus viscivorus	Bird	0.12	Omnivore	0.0737864	1.42529e-05	189.235
Mammal	Cercopithecus aethiops	4.05	53	Damuth (1987)	J. DAMUTH, “Interspecific allometry of population density in mammals and other animals: the independence of body mass and population energy‐use,” Biol. J. Linn. Soc., vol. 31, no. 3, pp. 193–246, 1987, doi: 10.1111/j.1095-8312.1987.tb01990.x.				Bird	Columba palumbus	0.15	23.348	TetraDensity				71	Mistle thrush	Turdus viscivorus	Bird	0.12	Omnivore	0.0737864	1.42529e-05	189.235
Mammal	Cercopithecus ascanius	3.55	108	Damuth (1987)	J. DAMUTH, “Interspecific allometry of population density in mammals and other animals: the independence of body mass and population energy‐use,” Biol. J. Linn. Soc., vol. 31, no. 3, pp. 193–246, 1987, doi: 10.1111/j.1095-8312.1987.tb01990.x.				Bird	Columba palumbus	0.15	14.545	TetraDensity				72	Red kite	Milvus milvus	Bird	1.1	Carnivore	1.67115	6.28905e-05	1351.93
Mammal	Cercopithecus campbelli	3.6	20	Damuth (1987)	J. DAMUTH, “Interspecific allometry of population density in mammals and other animals: the independence of body mass and population energy‐use,” Biol. J. Linn. Soc., vol. 31, no. 3, pp. 193–246, 1987, doi: 10.1111/j.1095-8312.1987.tb01990.x.				Bird	Columba palumbus	0.15	600.8	TetraDensity				73	Redstart	Phoenicurus phoenicurus	Bird	0.015	Omnivore	0.0310664	3.53861e-06	51.2697
Mammal	Cercopithecus cephus	3.5	20	Damuth (1987)	J. DAMUTH, “Interspecific allometry of population density in mammals and other animals: the independence of body mass and population energy‐use,” Biol. J. Linn. Soc., vol. 31, no. 3, pp. 193–246, 1987, doi: 10.1111/j.1095-8312.1987.tb01990.x.				Bird	Columba palumbus	0.15	812.8	TetraDensity				74	Redstart	Phoenicurus phoenicurus	Bird	0.015	Omnivore	0.0310664	3.53861e-06	51.2697
Mammal	Cercopithecus mitis	4.5	42	Damuth (1987)	J. DAMUTH, “Interspecific allometry of population density in mammals and other animals: the independence of body mass and population energy‐use,” Biol. J. Linn. Soc., vol. 31, no. 3, pp. 193–246, 1987, doi: 10.1111/j.1095-8312.1987.tb01990.x.				Bird	Columba palumbus	0.15	30	TetraDensity				75	Robin	Erithacus rubecula	Bird	0.019	Omnivore	0.0342767	4.14588e-06	59.4748
Mammal	Cercopithecus neglectus	4.35	34	Damuth (1987)	J. DAMUTH, “Interspecific allometry of population density in mammals and other animals: the independence of body mass and population energy‐use,” Biol. J. Linn. Soc., vol. 31, no. 3, pp. 193–246, 1987, doi: 10.1111/j.1095-8312.1987.tb01990.x.				Bird	Columba palumbus	0.15	61	TetraDensity				76	Robin	Erithacus rubecula	Bird	0.019	Omnivore	0.0342767	4.14588e-06	59.4748
Mammal	Cercopithecus nictitans	4.95	22.5	Damuth (1987)	J. DAMUTH, “Interspecific allometry of population density in mammals and other animals: the independence of body mass and population energy‐use,” Biol. J. Linn. Soc., vol. 31, no. 3, pp. 193–246, 1987, doi: 10.1111/j.1095-8312.1987.tb01990.x.				Bird	Columba palumbus	0.15	100	TetraDensity				77	Robin	Erithacus rubecula	Bird	0.019	Omnivore	0.0342767	4.14588e-06	59.4748
Mammal	Cercopithecus poganias	2.7	22.5	Damuth (1987)	J. DAMUTH, “Interspecific allometry of population density in mammals and other animals: the independence of body mass and population energy‐use,” Biol. J. Linn. Soc., vol. 31, no. 3, pp. 193–246, 1987, doi: 10.1111/j.1095-8312.1987.tb01990.x.				Bird	Columba palumbus	0.15	115	TetraDensity				78	Robin	Erithacus rubecula	Bird	0.019	Omnivore	0.0342767	4.14588e-06	59.4748
Mammal	Cervus canadensis	310	0.93	Damuth (1987)	J. DAMUTH, “Interspecific allometry of population density in mammals and other animals: the independence of body mass and population energy‐use,” Biol. J. Linn. Soc., vol. 31, no. 3, pp. 193–246, 1987, doi: 10.1111/j.1095-8312.1987.tb01990.x.				Bird	Columba palumbus	0.15	23	TetraDensity				79	Robin	Erithacus rubecula	Bird	0.019	Omnivore	0.0342767	4.14588e-06	59.4748
Mammal	Cervus duvauceli	170	12.7	Damuth (1987)	J. DAMUTH, “Interspecific allometry of population density in mammals and other animals: the independence of body mass and population energy‐use,” Biol. J. Linn. Soc., vol. 31, no. 3, pp. 193–246, 1987, doi: 10.1111/j.1095-8312.1987.tb01990.x.				Bird	Columba palumbus	0.15	92	TetraDensity				80	Robin	Erithacus rubecula	Bird	0.019	Omnivore	0.0342767	4.14588e-06	59.4748
Mammal	Cervus elaphus	175	5.48	Damuth (1987)	J. DAMUTH, “Interspecific allometry of population density in mammals and other animals: the independence of body mass and population energy‐use,” Biol. J. Linn. Soc., vol. 31, no. 3, pp. 193–246, 1987, doi: 10.1111/j.1095-8312.1987.tb01990.x.				Bird	Columba palumbus	0.15	69	TetraDensity				81	Robin	Erithacus rubecula	Bird	0.019	Omnivore	0.0342767	4.14588e-06	59.4748
Mammal	Cervus unicolor	138	1.42	Damuth (1987)	J. DAMUTH, “Interspecific allometry of population density in mammals and other animals: the independence of body mass and population energy‐use,” Biol. J. Linn. Soc., vol. 31, no. 3, pp. 193–246, 1987, doi: 10.1111/j.1095-8312.1987.tb01990.x.				Bird	Columba palumbus	0.15	176	TetraDensity				82	Robin	Erithacus rubecula	Bird	0.019	Omnivore	0.0342767	4.14588e-06	59.4748
Mammal	Cheirogaleus intermedius	0.177	250	Damuth (1987)	J. DAMUTH, “Interspecific allometry of population density in mammals and other animals: the independence of body mass and population energy‐use,” Biol. J. Linn. Soc., vol. 31, no. 3, pp. 193–246, 1987, doi: 10.1111/j.1095-8312.1987.tb01990.x.				Bird	Columba palumbus	0.15	3	TetraDensity				83	Robin	Erithacus rubecula	Bird	0.019	Omnivore	0.0342767	4.14588e-06	59.4748
Mammal	Choloepus hoffmanni	3.5	190	Damuth (1987)	J. DAMUTH, “Interspecific allometry of population density in mammals and other animals: the independence of body mass and population energy‐use,” Biol. J. Linn. Soc., vol. 31, no. 3, pp. 193–246, 1987, doi: 10.1111/j.1095-8312.1987.tb01990.x.				Bird	Columba palumbus	0.15	115	TetraDensity				84	Robin	Erithacus rubecula	Bird	0.019	Omnivore	0.0342767	4.14588e-06	59.4748
Mammal	Citellus fulvus	1.02	278	Damuth (1987)	J. DAMUTH, “Interspecific allometry of population density in mammals and other animals: the independence of body mass and population energy‐use,” Biol. J. Linn. Soc., vol. 31, no. 3, pp. 193–246, 1987, doi: 10.1111/j.1095-8312.1987.tb01990.x.				Bird	Columba palumbus	0.15	3	TetraDensity				85	Robin	Erithacus rubecula	Bird	0.019	Omnivore	0.0342767	4.14588e-06	59.4748
Mammal	Citellus pygmaeus	0.222	1250	Damuth (1987)	J. DAMUTH, “Interspecific allometry of population density in mammals and other animals: the independence of body mass and population energy‐use,” Biol. J. Linn. Soc., vol. 31, no. 3, pp. 193–246, 1987, doi: 10.1111/j.1095-8312.1987.tb01990.x.				Bird	Columba palumbus	0.15	87.5	TetraDensity				86	Eurasian siskin	Spinus spinus	Bird	0.013	Herbivore	0.0234666	3.2151e-06	60.2261
Mammal	Clethrionomys gapperi	0.027	1160	Damuth (1987)	J. DAMUTH, “Interspecific allometry of population density in mammals and other animals: the independence of body mass and population energy‐use,” Biol. J. Linn. Soc., vol. 31, no. 3, pp. 193–246, 1987, doi: 10.1111/j.1095-8312.1987.tb01990.x.				Bird	Columba palumbus	0.15	0.5	TetraDensity				87	Eurasian siskin	Spinus spinus	Bird	0.013	Herbivore	0.0234666	3.2151e-06	60.2261
Mammal	Clethrionomys glareolus	0.023	1890	Damuth (1987)	J. DAMUTH, “Interspecific allometry of population density in mammals and other animals: the independence of body mass and population energy‐use,” Biol. J. Linn. Soc., vol. 31, no. 3, pp. 193–246, 1987, doi: 10.1111/j.1095-8312.1987.tb01990.x.				Bird	Columba palumbus	0.15	68.4933	TetraDensity				88	Eurasian siskin	Spinus spinus	Bird	0.013	Herbivore	0.0234666	3.2151e-06	60.2261
Mammal	Clethrionomys occidentalis	0.031	556	Damuth (1987)	J. DAMUTH, “Interspecific allometry of population density in mammals and other animals: the independence of body mass and population energy‐use,” Biol. J. Linn. Soc., vol. 31, no. 3, pp. 193–246, 1987, doi: 10.1111/j.1095-8312.1987.tb01990.x.				Bird	Columba palumbus	0.15	51.7242	TetraDensity				89	Eurasian siskin	Spinus spinus	Bird	0.013	Herbivore	0.0234666	3.2151e-06	60.2261
Mammal	Clethrionomys rutilus	0.028	4600	Damuth (1987)	J. DAMUTH, “Interspecific allometry of population density in mammals and other animals: the independence of body mass and population energy‐use,” Biol. J. Linn. Soc., vol. 31, no. 3, pp. 193–246, 1987, doi: 10.1111/j.1095-8312.1987.tb01990.x.				Bird	Columba palumbus	0.15	107.527	TetraDensity				90	Eurasian siskin	Spinus spinus	Bird	0.013	Herbivore	0.0234666	3.2151e-06	60.2261
Mammal	Coendu prehensalis	4	40.3	Damuth (1987)	J. DAMUTH, “Interspecific allometry of population density in mammals and other animals: the independence of body mass and population energy‐use,” Biol. J. Linn. Soc., vol. 31, no. 3, pp. 193–246, 1987, doi: 10.1111/j.1095-8312.1987.tb01990.x.				Bird	Columba palumbus	0.15	73.5295	TetraDensity				91	Song thrush	Turdus philomelos	Bird	0.068	Omnivore	0.0582587	9.74166e-06	132.462
Mammal	Colobus badius	8.15	230	Damuth (1987)	J. DAMUTH, “Interspecific allometry of population density in mammals and other animals: the independence of body mass and population energy‐use,” Biol. J. Linn. Soc., vol. 31, no. 3, pp. 193–246, 1987, doi: 10.1111/j.1095-8312.1987.tb01990.x.				Bird	Columba palumbus	0.15	188.679	TetraDensity				92	Song thrush	Turdus philomelos	Bird	0.068	Omnivore	0.0582587	9.74166e-06	132.462
Mammal	Colobus guereza	9.85	112	Damuth (1987)	J. DAMUTH, “Interspecific allometry of population density in mammals and other animals: the independence of body mass and population energy‐use,” Biol. J. Linn. Soc., vol. 31, no. 3, pp. 193–246, 1987, doi: 10.1111/j.1095-8312.1987.tb01990.x.				Bird	Columba palumbus	0.15	156.25	TetraDensity				93	Song thrush	Turdus philomelos	Bird	0.068	Omnivore	0.0582587	9.74166e-06	132.462
Mammal	Colobus satanas	9.5	30	Damuth (1987)	J. DAMUTH, “Interspecific allometry of population density in mammals and other animals: the independence of body mass and population energy‐use,” Biol. J. Linn. Soc., vol. 31, no. 3, pp. 193–246, 1987, doi: 10.1111/j.1095-8312.1987.tb01990.x.				Bird	Columba palumbus	0.15	83.3333	TetraDensity				94	Song thrush	Turdus philomelos	Bird	0.068	Omnivore	0.0582587	9.74166e-06	132.462
Mammal	Connochaetes taurinus	203	7.59	Damuth (1987)	J. DAMUTH, “Interspecific allometry of population density in mammals and other animals: the independence of body mass and population energy‐use,” Biol. J. Linn. Soc., vol. 31, no. 3, pp. 193–246, 1987, doi: 10.1111/j.1095-8312.1987.tb01990.x.				Bird	Columba palumbus	0.15	54.3477	TetraDensity				95	Song thrush	Turdus philomelos	Bird	0.068	Omnivore	0.0582587	9.74166e-06	132.462
Mammal	Cricetulus migratorius	0.0305	250	Damuth (1987)	J. DAMUTH, “Interspecific allometry of population density in mammals and other animals: the independence of body mass and population energy‐use,” Biol. J. Linn. Soc., vol. 31, no. 3, pp. 193–246, 1987, doi: 10.1111/j.1095-8312.1987.tb01990.x.				Bird	Columba palumbus	0.15	62.5	TetraDensity				96	Spotted flycatcher	Muscicapa striata	Bird	0.015	Carnivore	0.040173	3.53861e-06	65.451
Mammal	Cryptomys hottentotus	0.0687	741	Damuth (1987)	J. DAMUTH, “Interspecific allometry of population density in mammals and other animals: the independence of body mass and population energy‐use,” Biol. J. Linn. Soc., vol. 31, no. 3, pp. 193–246, 1987, doi: 10.1111/j.1095-8312.1987.tb01990.x.				Bird	Columba palumbus	0.15	238.095	TetraDensity				97	Spotted flycatcher	Muscicapa striata	Bird	0.015	Carnivore	0.040173	3.53861e-06	65.451
Mammal	Ctenomys opimus	0.241	247	Damuth (1987)	J. DAMUTH, “Interspecific allometry of population density in mammals and other animals: the independence of body mass and population energy‐use,” Biol. J. Linn. Soc., vol. 31, no. 3, pp. 193–246, 1987, doi: 10.1111/j.1095-8312.1987.tb01990.x.				Bird	Columba palumbus	0.15	121.621	TetraDensity				98	Spotted flycatcher	Muscicapa striata	Bird	0.015	Carnivore	0.040173	3.53861e-06	65.451
Mammal	Ctenomys peruanus	0.4	4200	Damuth (1987)	J. DAMUTH, “Interspecific allometry of population density in mammals and other animals: the independence of body mass and population energy‐use,” Biol. J. Linn. Soc., vol. 31, no. 3, pp. 193–246, 1987, doi: 10.1111/j.1095-8312.1987.tb01990.x.				Bird	Columba palumbus	0.15	189.394	TetraDensity				99	Spotted flycatcher	Muscicapa striata	Bird	0.015	Carnivore	0.040173	3.53861e-06	65.451
Mammal	Cynomys ludovicianus	1.13	2470	Damuth (1987)	J. DAMUTH, “Interspecific allometry of population density in mammals and other animals: the independence of body mass and population energy‐use,” Biol. J. Linn. Soc., vol. 31, no. 3, pp. 193–246, 1987, doi: 10.1111/j.1095-8312.1987.tb01990.x.				Bird	Columba palumbus	0.15	52.6315	TetraDensity				100	Spotted flycatcher	Muscicapa striata	Bird	0.015	Carnivore	0.040173	3.53861e-06	65.451
Mammal	Damaliscus dorcas	70	18.8	Damuth (1987)	J. DAMUTH, “Interspecific allometry of population density in mammals and other animals: the independence of body mass and population energy‐use,” Biol. J. Linn. Soc., vol. 31, no. 3, pp. 193–246, 1987, doi: 10.1111/j.1095-8312.1987.tb01990.x.				Bird	Columba palumbus	0.15	192.308	TetraDensity				101	Tree creeper	Certhia familiaris	Bird	0.0091	Omnivore	0.0252347	2.53169e-06	37.4588
Mammal	Damaliscus lunatus	122	11	Damuth (1987)	J. DAMUTH, “Interspecific allometry of population density in mammals and other animals: the independence of body mass and population energy‐use,” Biol. J. Linn. Soc., vol. 31, no. 3, pp. 193–246, 1987, doi: 10.1111/j.1095-8312.1987.tb01990.x.				Bird	Columba palumbus	0.15	125	TetraDensity				102	Tree creeper	Certhia familiaris	Bird	0.0091	Omnivore	0.0252347	2.53169e-06	37.4588
Mammal	Dasymys incomptus	0.088	1940	Damuth (1987)	J. DAMUTH, “Interspecific allometry of population density in mammals and other animals: the independence of body mass and population energy‐use,” Biol. J. Linn. Soc., vol. 31, no. 3, pp. 193–246, 1987, doi: 10.1111/j.1095-8312.1987.tb01990.x.				Bird	Columba palumbus	0.15	44.4445	TetraDensity				103	Tree creeper	Certhia familiaris	Bird	0.0091	Omnivore	0.0252347	2.53169e-06	37.4588
Mammal	Dasyprocta leporina	2.7	90	Damuth (1987)	J. DAMUTH, “Interspecific allometry of population density in mammals and other animals: the independence of body mass and population energy‐use,” Biol. J. Linn. Soc., vol. 31, no. 3, pp. 193–246, 1987, doi: 10.1111/j.1095-8312.1987.tb01990.x.				Bird	Columba palumbus	0.15	357.143	TetraDensity				104	Tree pipit	Anthus trivialis	Bird	0.022	Omnivore	0.0364322	4.57378e-06	65.2105
Mammal	Dasyprocta punctata	2	100	Damuth (1987)	J. DAMUTH, “Interspecific allometry of population density in mammals and other animals: the independence of body mass and population energy‐use,” Biol. J. Linn. Soc., vol. 31, no. 3, pp. 193–246, 1987, doi: 10.1111/j.1095-8312.1987.tb01990.x.				Bird	Columba palumbus	0.15	71.4285	TetraDensity				105	Tree pipit	Anthus trivialis	Bird	0.022	Omnivore	0.0364322	4.57378e-06	65.2105
Mammal	Delanymys brooksi	0.005	985	Damuth (1987)	J. DAMUTH, “Interspecific allometry of population density in mammals and other animals: the independence of body mass and population energy‐use,” Biol. J. Linn. Soc., vol. 31, no. 3, pp. 193–246, 1987, doi: 10.1111/j.1095-8312.1987.tb01990.x.				Bird	Columba palumbus	0.15	214.286	TetraDensity				106	Tree pipit	Anthus trivialis	Bird	0.022	Omnivore	0.0364322	4.57378e-06	65.2105
Mammal	Dendrohyrax validus	2.43	25.6	Damuth (1987)	J. DAMUTH, “Interspecific allometry of population density in mammals and other animals: the independence of body mass and population energy‐use,” Biol. J. Linn. Soc., vol. 31, no. 3, pp. 193–246, 1987, doi: 10.1111/j.1095-8312.1987.tb01990.x.				Bird	Columba palumbus	0.15	176.47	TetraDensity				107	Willow warbler	Phylloscopus trochilus	Bird	0.0087	Carnivore	0.0250374	2.45657e-06	44.5793
Mammal	Dendromus mesomelas	0.0135	1980	Damuth (1987)	J. DAMUTH, “Interspecific allometry of population density in mammals and other animals: the independence of body mass and population energy‐use,” Biol. J. Linn. Soc., vol. 31, no. 3, pp. 193–246, 1987, doi: 10.1111/j.1095-8312.1987.tb01990.x.				Bird	Columba palumbus	0.15	2	TetraDensity				108	Willow warbler	Phylloscopus trochilus	Bird	0.0087	Carnivore	0.0250374	2.45657e-06	44.5793
Mammal	Dendromus mysticalis	0.0082	1170	Damuth (1987)	J. DAMUTH, “Interspecific allometry of population density in mammals and other animals: the independence of body mass and population energy‐use,” Biol. J. Linn. Soc., vol. 31, no. 3, pp. 193–246, 1987, doi: 10.1111/j.1095-8312.1987.tb01990.x.				Bird	Columba palumbus	0.15	2.3	TetraDensity				109	Willow warbler	Phylloscopus trochilus	Bird	0.0087	Carnivore	0.0250374	2.45657e-06	44.5793
Mammal	Desmodillus auricularis	0.055	1429	Damuth (1987)	J. DAMUTH, “Interspecific allometry of population density in mammals and other animals: the independence of body mass and population energy‐use,” Biol. J. Linn. Soc., vol. 31, no. 3, pp. 193–246, 1987, doi: 10.1111/j.1095-8312.1987.tb01990.x.				Bird	Columba palumbus	0.15	2	TetraDensity				110	Willow warbler	Phylloscopus trochilus	Bird	0.0087	Carnivore	0.0250374	2.45657e-06	44.5793
Mammal	Dicerorhinus sumatrensis	1120	0.093	Damuth (1987)	J. DAMUTH, “Interspecific allometry of population density in mammals and other animals: the independence of body mass and population energy‐use,” Biol. J. Linn. Soc., vol. 31, no. 3, pp. 193–246, 1987, doi: 10.1111/j.1095-8312.1987.tb01990.x.				Bird	Columba palumbus	0.15	14.394	TetraDensity				111	Willow warbler	Phylloscopus trochilus	Bird	0.0087	Carnivore	0.0250374	2.45657e-06	44.5793
Mammal	Diceros bicornis	952	0.84	Damuth (1987)	J. DAMUTH, “Interspecific allometry of population density in mammals and other animals: the independence of body mass and population energy‐use,” Biol. J. Linn. Soc., vol. 31, no. 3, pp. 193–246, 1987, doi: 10.1111/j.1095-8312.1987.tb01990.x.				Bird	Columba palumbus	0.15	9.16675	TetraDensity				112	Willow warbler	Phylloscopus trochilus	Bird	0.0087	Carnivore	0.0250374	2.45657e-06	44.5793
Mammal	Dicrostonyx groenlandicus	0.056	585	Damuth (1987)	J. DAMUTH, “Interspecific allometry of population density in mammals and other animals: the independence of body mass and population energy‐use,” Biol. J. Linn. Soc., vol. 31, no. 3, pp. 193–246, 1987, doi: 10.1111/j.1095-8312.1987.tb01990.x.				Bird	Columba palumbus	0.15	2	TetraDensity				113	Willow warbler	Phylloscopus trochilus	Bird	0.0087	Carnivore	0.0250374	2.45657e-06	44.5793
Mammal	Dipodomys agilis	0.06	504	Damuth (1987)	J. DAMUTH, “Interspecific allometry of population density in mammals and other animals: the independence of body mass and population energy‐use,” Biol. J. Linn. Soc., vol. 31, no. 3, pp. 193–246, 1987, doi: 10.1111/j.1095-8312.1987.tb01990.x.				Bird	Columba palumbus	0.15	10.4168	TetraDensity				114	Willow warbler	Phylloscopus trochilus	Bird	0.0087	Carnivore	0.0250374	2.45657e-06	44.5793
Mammal	Dipodomys deserti	0.108	469	Damuth (1987)	J. DAMUTH, “Interspecific allometry of population density in mammals and other animals: the independence of body mass and population energy‐use,” Biol. J. Linn. Soc., vol. 31, no. 3, pp. 193–246, 1987, doi: 10.1111/j.1095-8312.1987.tb01990.x.				Bird	Columba palumbus	0.15	2	TetraDensity				115	Willow warbler	Phylloscopus trochilus	Bird	0.0087	Carnivore	0.0250374	2.45657e-06	44.5793
Mammal	Dipodomys elator	0.145	1450	Damuth (1987)	J. DAMUTH, “Interspecific allometry of population density in mammals and other animals: the independence of body mass and population energy‐use,” Biol. J. Linn. Soc., vol. 31, no. 3, pp. 193–246, 1987, doi: 10.1111/j.1095-8312.1987.tb01990.x.				Bird	Columba palumbus	0.15	7	TetraDensity				116	Willow warbler	Phylloscopus trochilus	Bird	0.0087	Carnivore	0.0250374	2.45657e-06	44.5793
Mammal	Dipodomys heermanni	0.072	950	Damuth (1987)	J. DAMUTH, “Interspecific allometry of population density in mammals and other animals: the independence of body mass and population energy‐use,” Biol. J. Linn. Soc., vol. 31, no. 3, pp. 193–246, 1987, doi: 10.1111/j.1095-8312.1987.tb01990.x.				Bird	Columba palumbus	0.15	4	TetraDensity				117	Willow warbler	Phylloscopus trochilus	Bird	0.0087	Carnivore	0.0250374	2.45657e-06	44.5793
Mammal	Dipodomys merriami	0.0385	1209	Damuth (1987)	J. DAMUTH, “Interspecific allometry of population density in mammals and other animals: the independence of body mass and population energy‐use,” Biol. J. Linn. Soc., vol. 31, no. 3, pp. 193–246, 1987, doi: 10.1111/j.1095-8312.1987.tb01990.x.				Bird	Columba palumbus	0.15	10	TetraDensity				118	Willow warbler	Phylloscopus trochilus	Bird	0.0087	Carnivore	0.0250374	2.45657e-06	44.5793
Mammal	Dipodomys microps	0.065	1310	Damuth (1987)	J. DAMUTH, “Interspecific allometry of population density in mammals and other animals: the independence of body mass and population energy‐use,” Biol. J. Linn. Soc., vol. 31, no. 3, pp. 193–246, 1987, doi: 10.1111/j.1095-8312.1987.tb01990.x.				Bird	Columba palumbus	0.15	8	TetraDensity				119	Willow warbler	Phylloscopus trochilus	Bird	0.0087	Carnivore	0.0250374	2.45657e-06	44.5793
Mammal	Dipodomys ordii	0.052	449	Damuth (1987)	J. DAMUTH, “Interspecific allometry of population density in mammals and other animals: the independence of body mass and population energy‐use,” Biol. J. Linn. Soc., vol. 31, no. 3, pp. 193–246, 1987, doi: 10.1111/j.1095-8312.1987.tb01990.x.				Bird	Columba palumbus	0.15	9.8485	TetraDensity				120	Willow warbler	Phylloscopus trochilus	Bird	0.0087	Carnivore	0.0250374	2.45657e-06	44.5793
Mammal	Dipodomys spectabilis	0.145	205	Damuth (1987)	J. DAMUTH, “Interspecific allometry of population density in mammals and other animals: the independence of body mass and population energy‐use,” Biol. J. Linn. Soc., vol. 31, no. 3, pp. 193–246, 1987, doi: 10.1111/j.1095-8312.1987.tb01990.x.				Bird	Columba palumbus	0.15	5	TetraDensity				121	Willow warbler	Phylloscopus trochilus	Bird	0.0087	Carnivore	0.0250374	2.45657e-06	44.5793
Mammal	Echimys chrysurus	0.475	7	Damuth (1987)	J. DAMUTH, “Interspecific allometry of population density in mammals and other animals: the independence of body mass and population energy‐use,” Biol. J. Linn. Soc., vol. 31, no. 3, pp. 193–246, 1987, doi: 10.1111/j.1095-8312.1987.tb01990.x.				Bird	Columba palumbus	0.15	9.091	TetraDensity				122	Woodpigeon	Columba palumbus	Bird	0.49	Omnivore	0.132483	3.65833e-05	457.846
Mammal	Echimys semivillosus	0.4	40	Damuth (1987)	J. DAMUTH, “Interspecific allometry of population density in mammals and other animals: the independence of body mass and population energy‐use,” Biol. J. Linn. Soc., vol. 31, no. 3, pp. 193–246, 1987, doi: 10.1111/j.1095-8312.1987.tb01990.x.				Bird	Columba palumbus	0.15	6	TetraDensity				123	Wren	Troglodytes troglodytes	Bird	0.0091	Omnivore	0.0252347	2.53169e-06	37.4588
Mammal	Elephas maximus	1810	0.49	Damuth (1987)	J. DAMUTH, “Interspecific allometry of population density in mammals and other animals: the independence of body mass and population energy‐use,” Biol. J. Linn. Soc., vol. 31, no. 3, pp. 193–246, 1987, doi: 10.1111/j.1095-8312.1987.tb01990.x.				Bird	Columba palumbus	0.15	9.375	TetraDensity				124	Wren	Troglodytes troglodytes	Bird	0.0091	Omnivore	0.0252347	2.53169e-06	37.4588
Mammal	Eothenomys smithi	0.035	1610	Damuth (1987)	J. DAMUTH, “Interspecific allometry of population density in mammals and other animals: the independence of body mass and population energy‐use,” Biol. J. Linn. Soc., vol. 31, no. 3, pp. 193–246, 1987, doi: 10.1111/j.1095-8312.1987.tb01990.x.				Bird	Columba palumbus	0.15	5	TetraDensity				125	Wren	Troglodytes troglodytes	Bird	0.0091	Omnivore	0.0252347	2.53169e-06	37.4588
Mammal	Equus burchelli	259	3.74	Damuth (1987)	https://www.sciencedirect.com/science/article/pii/S0033589404001048				Bird	Columba palumbus	0.15	11.3637	TetraDensity				126	Wren	Troglodytes troglodytes	Bird	0.0091	Omnivore	0.0252347	2.53169e-06	37.4588
Mammal	Equus grevyi	390	2.57	Damuth (1987)	http://www.equids.org/gzebra.php				Bird	Columba palumbus	0.15	7.84325	TetraDensity				127	Wren	Troglodytes troglodytes	Bird	0.0091	Omnivore	0.0252347	2.53169e-06	37.4588
Mammal	Equus zebra	270	1.5	Damuth (1987)	J. DAMUTH, “Interspecific allometry of population density in mammals and other animals: the independence of body mass and population energy‐use,” Biol. J. Linn. Soc., vol. 31, no. 3, pp. 193–246, 1987, doi: 10.1111/j.1095-8312.1987.tb01990.x.				Bird	Columba palumbus	0.15	3	TetraDensity				128	Wren	Troglodytes troglodytes	Bird	0.0091	Omnivore	0.0252347	2.53169e-06	37.4588
Mammal	Erethizon dorsatum	8.62	3.9	Damuth (1987)	J. DAMUTH, “Interspecific allometry of population density in mammals and other animals: the independence of body mass and population energy‐use,” Biol. J. Linn. Soc., vol. 31, no. 3, pp. 193–246, 1987, doi: 10.1111/j.1095-8312.1987.tb01990.x.				Bird	Columba palumbus	0.15	15.1515	TetraDensity				129	Wren	Troglodytes troglodytes	Bird	0.0091	Omnivore	0.0252347	2.53169e-06	37.4588
Mammal	Euoticus elegantulus	0.3	17.5	Damuth (1987)	J. DAMUTH, “Interspecific allometry of population density in mammals and other animals: the independence of body mass and population energy‐use,” Biol. J. Linn. Soc., vol. 31, no. 3, pp. 193–246, 1987, doi: 10.1111/j.1095-8312.1987.tb01990.x.				Bird	Columba palumbus	0.15	11.7647	TetraDensity				130	Wren	Troglodytes troglodytes	Bird	0.0091	Omnivore	0.0252347	2.53169e-06	37.4588
Mammal	Eutamias townsendi	0.097	531	Damuth (1987)	J. DAMUTH, “Interspecific allometry of population density in mammals and other animals: the independence of body mass and population energy‐use,” Biol. J. Linn. Soc., vol. 31, no. 3, pp. 193–246, 1987, doi: 10.1111/j.1095-8312.1987.tb01990.x.				Bird	Columba palumbus	0.15	17	TetraDensity				131	Wren	Troglodytes troglodytes	Bird	0.0091	Omnivore	0.0252347	2.53169e-06	37.4588
Mammal	Galago alleni	0.26	17.5	Damuth (1987)	J. DAMUTH, “Interspecific allometry of population density in mammals and other animals: the independence of body mass and population energy‐use,” Biol. J. Linn. Soc., vol. 31, no. 3, pp. 193–246, 1987, doi: 10.1111/j.1095-8312.1987.tb01990.x.				Bird	Columba palumbus	0.15	3	TetraDensity				132	Wren	Troglodytes troglodytes	Bird	0.0091	Omnivore	0.0252347	2.53169e-06	37.4588
Mammal	Gazella granti	58.8	1.06	Damuth (1987)	J. DAMUTH, “Interspecific allometry of population density in mammals and other animals: the independence of body mass and population energy‐use,” Biol. J. Linn. Soc., vol. 31, no. 3, pp. 193–246, 1987, doi: 10.1111/j.1095-8312.1987.tb01990.x.				Bird	Columba palumbus	0.15	14	TetraDensity				133	Wren	Troglodytes troglodytes	Bird	0.0091	Omnivore	0.0252347	2.53169e-06	37.4588
Mammal	Gazella thomsoni	21	6.64	Damuth (1987)	J. DAMUTH, “Interspecific allometry of population density in mammals and other animals: the independence of body mass and population energy‐use,” Biol. J. Linn. Soc., vol. 31, no. 3, pp. 193–246, 1987, doi: 10.1111/j.1095-8312.1987.tb01990.x.				Bird	Columba palumbus	0.15	2	TetraDensity				134	Wren	Troglodytes troglodytes	Bird	0.0091	Omnivore	0.0252347	2.53169e-06	37.4588
Mammal	Gerbillurus paeba	0.026	1950	Damuth (1987)	J. DAMUTH, “Interspecific allometry of population density in mammals and other animals: the independence of body mass and population energy‐use,” Biol. J. Linn. Soc., vol. 31, no. 3, pp. 193–246, 1987, doi: 10.1111/j.1095-8312.1987.tb01990.x.				Bird	Columba palumbus	0.15	13.7255	TetraDensity				135	Wren	Troglodytes troglodytes	Bird	0.0091	Omnivore	0.0252347	2.53169e-06	37.4588
Mammal	Giraffa camelopardalis	912	0.937	Damuth (1987)	J. DAMUTH, “Interspecific allometry of population density in mammals and other animals: the independence of body mass and population energy‐use,” Biol. J. Linn. Soc., vol. 31, no. 3, pp. 193–246, 1987, doi: 10.1111/j.1095-8312.1987.tb01990.x.				Bird	Columba palumbus	0.15	6.25	TetraDensity				136	Wren	Troglodytes troglodytes	Bird	0.0091	Omnivore	0.0252347	2.53169e-06	37.4588
Mammal	Glaucomys volans	0.069	293	Damuth (1987)	J. DAMUTH, “Interspecific allometry of population density in mammals and other animals: the independence of body mass and population energy‐use,” Biol. J. Linn. Soc., vol. 31, no. 3, pp. 193–246, 1987, doi: 10.1111/j.1095-8312.1987.tb01990.x.				Bird	Columba palumbus	0.15	9.16675	TetraDensity				137	Wren	Troglodytes troglodytes	Bird	0.0091	Omnivore	0.0252347	2.53169e-06	37.4588
Mammal	Gorilla gorilla	127	1.8	Damuth (1987)	J. DAMUTH, “Interspecific allometry of population density in mammals and other animals: the independence of body mass and population energy‐use,” Biol. J. Linn. Soc., vol. 31, no. 3, pp. 193–246, 1987, doi: 10.1111/j.1095-8312.1987.tb01990.x.				Bird	Columba palumbus	0.15	6.86275	TetraDensity				138	Wren	Troglodytes troglodytes	Bird	0.0091	Omnivore	0.0252347	2.53169e-06	37.4588
Mammal	Heteromys anomalus	0.069	1090	Damuth (1987)	J. DAMUTH, “Interspecific allometry of population density in mammals and other animals: the independence of body mass and population energy‐use,” Biol. J. Linn. Soc., vol. 31, no. 3, pp. 193–246, 1987, doi: 10.1111/j.1095-8312.1987.tb01990.x.				Bird	Columba palumbus	0.15	6.66675	TetraDensity				139	Common lizard	Zootoca vivipara	Reptile	0.0104	-	0.00022915	-	1.56387
Mammal	Heteromys desmarestianus	0.065	695	Damuth (1987)	J. DAMUTH, “Interspecific allometry of population density in mammals and other animals: the independence of body mass and population energy‐use,” Biol. J. Linn. Soc., vol. 31, no. 3, pp. 193–246, 1987, doi: 10.1111/j.1095-8312.1987.tb01990.x.				Bird	Columba palumbus	0.15	10	TetraDensity				140	Common lizard	Zootoca vivipara	Reptile	0.0104	-	0.00022915	-	1.56387
Mammal	Hippotragus equinus	225	0.774	Damuth (1987)	J. DAMUTH, “Interspecific allometry of population density in mammals and other animals: the independence of body mass and population energy‐use,” Biol. J. Linn. Soc., vol. 31, no. 3, pp. 193–246, 1987, doi: 10.1111/j.1095-8312.1987.tb01990.x.				Bird	Columba palumbus	0.15	8.8235	TetraDensity				141	Chafer beetle	Scarabaeidae sp.	Insect	0.000835	-	8.13172e-07	-	46.2359
Mammal	Hippotragus niger	197	0.66	Damuth (1987)	J. DAMUTH, “Interspecific allometry of population density in mammals and other animals: the independence of body mass and population energy‐use,” Biol. J. Linn. Soc., vol. 31, no. 3, pp. 193–246, 1987, doi: 10.1111/j.1095-8312.1987.tb01990.x.				Bird	Columba palumbus	0.15	4	TetraDensity				142	Drinker moth caterpillar	Euthrix potatoria	Insect	0.002	-	1.51584e-06	-	95.6297
Mammal	Hybomys trivirgatus	0.053	91	Damuth (1987)	J. DAMUTH, “Interspecific allometry of population density in mammals and other animals: the independence of body mass and population energy‐use,” Biol. J. Linn. Soc., vol. 31, no. 3, pp. 193–246, 1987, doi: 10.1111/j.1095-8312.1987.tb01990.x.				Bird	Columba palumbus	0.15	7.8125	TetraDensity				143	Dung beetle	Scarabaeidae sp.	Insect	0.000835	-	8.13172e-07	-	46.2359
Mammal	Hydrochaerus hydrochaerus	32.8	104	Damuth (1987)	J. DAMUTH, “Interspecific allometry of population density in mammals and other animals: the independence of body mass and population energy‐use,” Biol. J. Linn. Soc., vol. 31, no. 3, pp. 193–246, 1987, doi: 10.1111/j.1095-8312.1987.tb01990.x.				Bird	Columba palumbus	0.15	5.83325	TetraDensity				144	Dung beetle	Scarabaeidae sp.	Insect	0.000835	-	8.13172e-07	-	46.2359
Mammal	Hyemoschus aquaticus	13.3	17.9	Damuth (1987)	J. DAMUTH, “Interspecific allometry of population density in mammals and other animals: the independence of body mass and population energy‐use,” Biol. J. Linn. Soc., vol. 31, no. 3, pp. 193–246, 1987, doi: 10.1111/j.1095-8312.1987.tb01990.x.				Bird	Columba palumbus	0.15	8.33325	TetraDensity				145	Green-veined white	Pieris napi	Insect	0.00025	-	3.44153e-07	-	16.952
Mammal	Hylobates agilis	5.9	5.1	Damuth (1987)	J. DAMUTH, “Interspecific allometry of population density in mammals and other animals: the independence of body mass and population energy‐use,” Biol. J. Linn. Soc., vol. 31, no. 3, pp. 193–246, 1987, doi: 10.1111/j.1095-8312.1987.tb01990.x.				Bird	Columba palumbus	0.15	7.143	TetraDensity				146	Green-veined white	Pieris napi	Insect	0.00025	-	3.44153e-07	-	16.952
Mammal	Hylobates klossi	5.8	30	Damuth (1987)	J. DAMUTH, “Interspecific allometry of population density in mammals and other animals: the independence of body mass and population energy‐use,” Biol. J. Linn. Soc., vol. 31, no. 3, pp. 193–246, 1987, doi: 10.1111/j.1095-8312.1987.tb01990.x.				Bird	Columba palumbus	0.15	4.1665	TetraDensity				147	Green-veined white	Pieris napi	Insect	0.00025	-	3.44153e-07	-	16.952
Mammal	Hylobates lar	5.8	6.2	Damuth (1987)	J. DAMUTH, “Interspecific allometry of population density in mammals and other animals: the independence of body mass and population energy‐use,” Biol. J. Linn. Soc., vol. 31, no. 3, pp. 193–246, 1987, doi: 10.1111/j.1095-8312.1987.tb01990.x.				Bird	Columba palumbus	0.15	7.143	TetraDensity				148	Green-veined white	Pieris napi	Insect	0.00025	-	3.44153e-07	-	16.952
Mammal	Hylobates muelleri	6.1	22	Damuth (1987)	J. DAMUTH, “Interspecific allometry of population density in mammals and other animals: the independence of body mass and population energy‐use,” Biol. J. Linn. Soc., vol. 31, no. 3, pp. 193–246, 1987, doi: 10.1111/j.1095-8312.1987.tb01990.x.				Bird	Columba palumbus	0.15	14.5835	TetraDensity				149	Green-veined white	Pieris napi	Insect	0.00025	-	3.44153e-07	-	16.952
Mammal	Indri indri	12.5	12	Damuth (1987)	J. DAMUTH, “Interspecific allometry of population density in mammals and other animals: the independence of body mass and population energy‐use,” Biol. J. Linn. Soc., vol. 31, no. 3, pp. 193–246, 1987, doi: 10.1111/j.1095-8312.1987.tb01990.x.				Bird	Columba palumbus	0.15	16.6665	TetraDensity				150	Green-veined white	Pieris napi	Insect	0.00025	-	3.44153e-07	-	16.952
Mammal	Irenomys tarsalis	0.0445	325	Damuth (1987)	J. DAMUTH, “Interspecific allometry of population density in mammals and other animals: the independence of body mass and population energy‐use,” Biol. J. Linn. Soc., vol. 31, no. 3, pp. 193–246, 1987, doi: 10.1111/j.1095-8312.1987.tb01990.x.				Bird	Columba palumbus	0.15	14.5835	TetraDensity				151	Green-veined white	Pieris napi	Insect	0.00025	-	3.44153e-07	-	16.952
Mammal	Kobus defassa	211	9.11	Damuth (1987)	J. DAMUTH, “Interspecific allometry of population density in mammals and other animals: the independence of body mass and population energy‐use,” Biol. J. Linn. Soc., vol. 31, no. 3, pp. 193–246, 1987, doi: 10.1111/j.1095-8312.1987.tb01990.x.				Bird	Columba palumbus	0.15	16.6665	TetraDensity				152	Green-veined white	Pieris napi	Insect	0.00025	-	3.44153e-07	-	16.952
Mammal	Kobus ellipsiprymus	194	1.69	Damuth (1987)	J. DAMUTH, “Interspecific allometry of population density in mammals and other animals: the independence of body mass and population energy‐use,” Biol. J. Linn. Soc., vol. 31, no. 3, pp. 193–246, 1987, doi: 10.1111/j.1095-8312.1987.tb01990.x.				Bird	Struthio camelus	88.25	0.13	TetraDensity				153	Green-veined white	Pieris napi	Insect	0.00025	-	3.44153e-07	-	16.952
Mammal	Kobus leche	90.6	15.5	Damuth (1987)	J. DAMUTH, “Interspecific allometry of population density in mammals and other animals: the independence of body mass and population energy‐use,” Biol. J. Linn. Soc., vol. 31, no. 3, pp. 193–246, 1987, doi: 10.1111/j.1095-8312.1987.tb01990.x.				Bird	Struthio camelus	88.25	0.22	TetraDensity				154	Green-veined white	Pieris napi	Insect	0.00025	-	3.44153e-07	-	16.952
Mammal	Kobus vardoni	69.3	0.15	Damuth (1987)	J. DAMUTH, “Interspecific allometry of population density in mammals and other animals: the independence of body mass and population energy‐use,” Biol. J. Linn. Soc., vol. 31, no. 3, pp. 193–246, 1987, doi: 10.1111/j.1095-8312.1987.tb01990.x.				Bird	Struthio camelus	88.25	0.29	TetraDensity				155	Green-veined white	Pieris napi	Insect	0.00025	-	3.44153e-07	-	16.952
Mammal	Lagurus curtatus	0.03	666	Damuth (1987)	J. DAMUTH, “Interspecific allometry of population density in mammals and other animals: the independence of body mass and population energy‐use,” Biol. J. Linn. Soc., vol. 31, no. 3, pp. 193–246, 1987, doi: 10.1111/j.1095-8312.1987.tb01990.x.				Bird	Struthio camelus	88.25	0.15	TetraDensity				156	Green-veined white	Pieris napi	Insect	0.00025	-	3.44153e-07	-	16.952
Mammal	Lama guanacoe	89	0.51	Damuth (1987)	J. DAMUTH, “Interspecific allometry of population density in mammals and other animals: the independence of body mass and population energy‐use,” Biol. J. Linn. Soc., vol. 31, no. 3, pp. 193–246, 1987, doi: 10.1111/j.1095-8312.1987.tb01990.x.				Bird	Struthio camelus	88.25	0.17	TetraDensity				157	Green-veined white	Pieris napi	Insect	0.00025	-	3.44153e-07	-	16.952
Mammal	Lasiorhinus latifrons	25	20.8	Damuth (1987)	J. DAMUTH, “Interspecific allometry of population density in mammals and other animals: the independence of body mass and population energy‐use,” Biol. J. Linn. Soc., vol. 31, no. 3, pp. 193–246, 1987, doi: 10.1111/j.1095-8312.1987.tb01990.x.				Bird	Struthio camelus	88.25	0.25	TetraDensity				158	Green-veined white	Pieris napi	Insect	0.00025	-	3.44153e-07	-	16.952
Mammal	Lemmus trimucronatus	0.081	2900	Damuth (1987)	J. DAMUTH, “Interspecific allometry of population density in mammals and other animals: the independence of body mass and population energy‐use,” Biol. J. Linn. Soc., vol. 31, no. 3, pp. 193–246, 1987, doi: 10.1111/j.1095-8312.1987.tb01990.x.				Bird	Struthio camelus	88.25	0.123	TetraDensity				159	Green-veined white	Pieris napi	Insect	0.00025	-	3.44153e-07	-	16.952
Mammal	Lemniscomys griselda	0.054	387	Damuth (1987)	J. DAMUTH, “Interspecific allometry of population density in mammals and other animals: the independence of body mass and population energy‐use,” Biol. J. Linn. Soc., vol. 31, no. 3, pp. 193–246, 1987, doi: 10.1111/j.1095-8312.1987.tb01990.x.				Bird	Struthio camelus	88.25	0.026	TetraDensity				160	Green-veined white	Pieris napi	Insect	0.00025	-	3.44153e-07	-	16.952
Mammal	Lemniscomys striatus	0.065	777	Damuth (1987)	J. DAMUTH, “Interspecific allometry of population density in mammals and other animals: the independence of body mass and population energy‐use,” Biol. J. Linn. Soc., vol. 31, no. 3, pp. 193–246, 1987, doi: 10.1111/j.1095-8312.1987.tb01990.x.				Bird	Struthio camelus	88.25	0.008	TetraDensity				161	Green-veined white	Pieris napi	Insect	0.00025	-	3.44153e-07	-	16.952
Mammal	Lemur catta	2.7	250	Damuth (1987)	J. DAMUTH, “Interspecific allometry of population density in mammals and other animals: the independence of body mass and population energy‐use,” Biol. J. Linn. Soc., vol. 31, no. 3, pp. 193–246, 1987, doi: 10.1111/j.1095-8312.1987.tb01990.x.				Bird	Struthio camelus	88.25	0.012	TetraDensity				162	Green-veined white	Pieris napi	Insect	0.00025	-	3.44153e-07	-	16.952
Mammal	Lemur fulvus	2.1	1030	Damuth (1987)	J. DAMUTH, “Interspecific allometry of population density in mammals and other animals: the independence of body mass and population energy‐use,” Biol. J. Linn. Soc., vol. 31, no. 3, pp. 193–246, 1987, doi: 10.1111/j.1095-8312.1987.tb01990.x.				Bird	Struthio camelus	88.25	0.119	TetraDensity				163	Green-veined white	Pieris napi	Insect	0.00025	-	3.44153e-07	-	16.952
Mammal	Lemur mongoz	1.7	350	Damuth (1987)	J. DAMUTH, “Interspecific allometry of population density in mammals and other animals: the independence of body mass and population energy‐use,” Biol. J. Linn. Soc., vol. 31, no. 3, pp. 193–246, 1987, doi: 10.1111/j.1095-8312.1987.tb01990.x.				Bird	Struthio camelus	88.25	0.004	TetraDensity				164	Green-veined white	Pieris napi	Insect	0.00025	-	3.44153e-07	-	16.952
Mammal	Lepilemur mustelinus	0.6	288	Damuth (1987)	J. DAMUTH, “Interspecific allometry of population density in mammals and other animals: the independence of body mass and population energy‐use,” Biol. J. Linn. Soc., vol. 31, no. 3, pp. 193–246, 1987, doi: 10.1111/j.1095-8312.1987.tb01990.x.				Bird	Struthio camelus	88.25	0.053	TetraDensity				165	Green-veined white	Pieris napi	Insect	0.00025	-	3.44153e-07	-	16.952
Mammal	Lepus americanus	1.36	141	Damuth (1987)	J. DAMUTH, “Interspecific allometry of population density in mammals and other animals: the independence of body mass and population energy‐use,” Biol. J. Linn. Soc., vol. 31, no. 3, pp. 193–246, 1987, doi: 10.1111/j.1095-8312.1987.tb01990.x.				Bird	Struthio camelus	88.25	0.02	TetraDensity				166	Green-veined white	Pieris napi	Insect	0.00025	-	3.44153e-07	-	16.952
Mammal	Lepus californicus	2.42	13	Damuth (1987)	J. DAMUTH, “Interspecific allometry of population density in mammals and other animals: the independence of body mass and population energy‐use,” Biol. J. Linn. Soc., vol. 31, no. 3, pp. 193–246, 1987, doi: 10.1111/j.1095-8312.1987.tb01990.x.				Bird	Struthio camelus	88.25	0.044	TetraDensity				167	Green-veined white	Pieris napi	Insect	0.00025	-	3.44153e-07	-	16.952
Mammal	Lepus capensis	3.03	9.97	Damuth (1987)	J. DAMUTH, “Interspecific allometry of population density in mammals and other animals: the independence of body mass and population energy‐use,” Biol. J. Linn. Soc., vol. 31, no. 3, pp. 193–246, 1987, doi: 10.1111/j.1095-8312.1987.tb01990.x.				Bird	Struthio camelus	88.25	0.132804	TetraDensity				168	Green-veined white	Pieris napi	Insect	0.00025	-	3.44153e-07	-	16.952
Mammal	Lepus nigricollis	2.71	101	Damuth (1987)	J. DAMUTH, “Interspecific allometry of population density in mammals and other animals: the independence of body mass and population energy‐use,” Biol. J. Linn. Soc., vol. 31, no. 3, pp. 193–246, 1987, doi: 10.1111/j.1095-8312.1987.tb01990.x.				Bird	Struthio camelus	88.25	0.0716153	TetraDensity				169	Green-veined white	Pieris napi	Insect	0.00025	-	3.44153e-07	-	16.952
Mammal	Lepus timidus	3.02	18.6	Damuth (1987)	J. DAMUTH, “Interspecific allometry of population density in mammals and other animals: the independence of body mass and population energy‐use,” Biol. J. Linn. Soc., vol. 31, no. 3, pp. 193–246, 1987, doi: 10.1111/j.1095-8312.1987.tb01990.x.				Bird	Struthio camelus	88.25	0.0529629	TetraDensity				170	Green-veined white	Pieris napi	Insect	0.00025	-	3.44153e-07	-	16.952
Mammal	Lepus townsendi	3.4	5.84	Damuth (1987)	J. DAMUTH, “Interspecific allometry of population density in mammals and other animals: the independence of body mass and population energy‐use,” Biol. J. Linn. Soc., vol. 31, no. 3, pp. 193–246, 1987, doi: 10.1111/j.1095-8312.1987.tb01990.x.				Bird	Strigops habropitlus	2.3	60	Wennergren & Landin (1995)				171	Green-veined white	Pieris napi	Insect	0.00025	-	3.44153e-07	-	16.952
Mammal	Liomys pictus	0.044	1380	Damuth (1987)	J. DAMUTH, “Interspecific allometry of population density in mammals and other animals: the independence of body mass and population energy‐use,” Biol. J. Linn. Soc., vol. 31, no. 3, pp. 193–246, 1987, doi: 10.1111/j.1095-8312.1987.tb01990.x.				Bird	Struthio camelus	100	0.099	Wennergren & Landin (1995)				172	Green-veined white	Pieris napi	Insect	0.00025	-	3.44153e-07	-	16.952
Mammal	Liomys salvini	0.039	620	Damuth (1987)	J. DAMUTH, “Interspecific allometry of population density in mammals and other animals: the independence of body mass and population energy‐use,” Biol. J. Linn. Soc., vol. 31, no. 3, pp. 193–246, 1987, doi: 10.1111/j.1095-8312.1987.tb01990.x.				Bird	Agapornis canus	0.03	3.3	Stephens et al. (2019)	BOA	BirdLife		173	Green-veined white	Pieris napi	Insect	0.00025	-	3.44153e-07	-	16.952
Mammal	Litocranius walleri	42	1.03	Damuth (1987)	J. DAMUTH, “Interspecific allometry of population density in mammals and other animals: the independence of body mass and population energy‐use,” Biol. J. Linn. Soc., vol. 31, no. 3, pp. 193–246, 1987, doi: 10.1111/j.1095-8312.1987.tb01990.x.				Bird	Agapornis canus	0.03	0.5	Stephens et al. (2019)	BOA	BirdLife		174	Green-veined white	Pieris napi	Insect	0.00025	-	3.44153e-07	-	16.952
Mammal	Loxodonta africana	2860	1.09	Damuth (1987)	J. DAMUTH, “Interspecific allometry of population density in mammals and other animals: the independence of body mass and population energy‐use,” Biol. J. Linn. Soc., vol. 31, no. 3, pp. 193–246, 1987, doi: 10.1111/j.1095-8312.1987.tb01990.x.				Bird	Ailuroedus buccoides	0.138	90	Stephens et al. (2019)	BirdLife	BirdLife		175	Green-veined white	Pieris napi	Insect	0.00025	-	3.44153e-07	-	16.952
Mammal	Macaca fascicularis	5	25	Damuth (1987)	J. DAMUTH, “Interspecific allometry of population density in mammals and other animals: the independence of body mass and population energy‐use,” Biol. J. Linn. Soc., vol. 31, no. 3, pp. 193–246, 1987, doi: 10.1111/j.1095-8312.1987.tb01990.x.				Bird	Ailuroedus melanotis	0.17689	128	Stephens et al. (2019)	HANZAB	BirdLife		176	Large red damselfly	Pyrrhosoma nymphula	Insect	3.9e-05	-	9.15058e-08	-	3.61328
Mammal	Macaca mulatta	7.85	35	Damuth (1987)	J. DAMUTH, “Interspecific allometry of population density in mammals and other animals: the independence of body mass and population energy‐use,” Biol. J. Linn. Soc., vol. 31, no. 3, pp. 193–246, 1987, doi: 10.1111/j.1095-8312.1987.tb01990.x.				Bird	Alectroenas pulcherrimus	0.165	30	Stephens et al. (2019)	BirdLife	BirdLife		177	Orange tip	Anthocharis cardamines	Insect	0.00025	-	3.44153e-07	-	16.952
Mammal	Macaca nemestrina	9.1	20	Damuth (1987)	J. DAMUTH, “Interspecific allometry of population density in mammals and other animals: the independence of body mass and population energy‐use,” Biol. J. Linn. Soc., vol. 31, no. 3, pp. 193–246, 1987, doi: 10.1111/j.1095-8312.1987.tb01990.x.				Bird	Alectroenas sganzini	0.158	700	Stephens et al. (2019)	BOA	BirdLife		178	Orange tip	Anthocharis cardamines	Insect	0.00025	-	3.44153e-07	-	16.952
Mammal	Macaca sinica	5.15	100	Damuth (1987)	J. DAMUTH, “Interspecific allometry of population density in mammals and other animals: the independence of body mass and population energy‐use,” Biol. J. Linn. Soc., vol. 31, no. 3, pp. 193–246, 1987, doi: 10.1111/j.1095-8312.1987.tb01990.x.				Bird	Alectroenas sganzini	0.158	1000	Stephens et al. (2019)	BOA	BirdLife		179	Orange tip	Anthocharis cardamines	Insect	0.00025	-	3.44153e-07	-	16.952
Mammal	Macropus parryi	12	47	Damuth (1987)	J. DAMUTH, “Interspecific allometry of population density in mammals and other animals: the independence of body mass and population energy‐use,” Biol. J. Linn. Soc., vol. 31, no. 3, pp. 193–246, 1987, doi: 10.1111/j.1095-8312.1987.tb01990.x.				Bird	Alisterus amboinensis	0.153	8	Stephens et al. (2019)	HBW	BirdLife		180	Orange tip	Anthocharis cardamines	Insect	0.00025	-	3.44153e-07	-	16.952
Mammal	Macropus robustus	31.9	15	Damuth (1987)	J. DAMUTH, “Interspecific allometry of population density in mammals and other animals: the independence of body mass and population energy‐use,” Biol. J. Linn. Soc., vol. 31, no. 3, pp. 193–246, 1987, doi: 10.1111/j.1095-8312.1987.tb01990.x.				Bird	Alisterus amboinensis	0.153	52	Stephens et al. (2019)	HBW	BirdLife		181	Orange tip	Anthocharis cardamines	Insect	0.00025	-	3.44153e-07	-	16.952
Mammal	Madoqua kirkii	4.94	111	Damuth (1987)	J. DAMUTH, “Interspecific allometry of population density in mammals and other animals: the independence of body mass and population energy‐use,” Biol. J. Linn. Soc., vol. 31, no. 3, pp. 193–246, 1987, doi: 10.1111/j.1095-8312.1987.tb01990.x.				Bird	Alisterus chloropterus	0.156	30	Stephens et al. (2019)	BirdLife	BirdLife		182	Orange tip	Anthocharis cardamines	Insect	0.00025	-	3.44153e-07	-	16.952
Mammal	Makalata armatus	0.4	175	Damuth (1987)	J. DAMUTH, “Interspecific allometry of population density in mammals and other animals: the independence of body mass and population energy‐use,” Biol. J. Linn. Soc., vol. 31, no. 3, pp. 193–246, 1987, doi: 10.1111/j.1095-8312.1987.tb01990.x.				Bird	Alisterus scapularis	0.23226	20	Stephens et al. (2019)	HANZAB	BirdLife		183	Orange tip	Anthocharis cardamines	Insect	0.00025	-	3.44153e-07	-	16.952
Mammal	Malacomys edwardsi	0.064	256	Damuth (1987)	J. DAMUTH, “Interspecific allometry of population density in mammals and other animals: the independence of body mass and population energy‐use,” Biol. J. Linn. Soc., vol. 31, no. 3, pp. 193–246, 1987, doi: 10.1111/j.1095-8312.1987.tb01990.x.				Bird	Alisterus scapularis	0.23226	22	Stephens et al. (2019)	HANZAB	BirdLife		184	Orange tip	Anthocharis cardamines	Insect	0.00025	-	3.44153e-07	-	16.952
Mammal	Marmota flaviventris	3.4	296	Damuth (1987)	J. DAMUTH, “Interspecific allometry of population density in mammals and other animals: the independence of body mass and population energy‐use,” Biol. J. Linn. Soc., vol. 31, no. 3, pp. 193–246, 1987, doi: 10.1111/j.1095-8312.1987.tb01990.x.				Bird	Alopecoenas canifrons	0.16039	0.4	Stephens et al. (2019)	BirdLife	BirdLife		185	Orange tip	Anthocharis cardamines	Insect	0.00025	-	3.44153e-07	-	16.952
Mammal	Marmota marmota	3.95	616	Damuth (1987)	J. DAMUTH, “Interspecific allometry of population density in mammals and other animals: the independence of body mass and population energy‐use,” Biol. J. Linn. Soc., vol. 31, no. 3, pp. 193–246, 1987, doi: 10.1111/j.1095-8312.1987.tb01990.x.				Bird	Alopecoenas kubaryi	0.162	2	Stephens et al. (2019)	BirdLife	BirdLife		186	Orange tip	Anthocharis cardamines	Insect	0.00025	-	3.44153e-07	-	16.952
Mammal	Mazama americana	20	10	Damuth (1987)	J. DAMUTH, “Interspecific allometry of population density in mammals and other animals: the independence of body mass and population energy‐use,” Biol. J. Linn. Soc., vol. 31, no. 3, pp. 193–246, 1987, doi: 10.1111/j.1095-8312.1987.tb01990.x.				Bird	Alopecoenas kubaryi	0.162	4	Stephens et al. (2019)	BirdLife	BirdLife		187	Orange tip	Anthocharis cardamines	Insect	0.00025	-	3.44153e-07	-	16.952
Mammal	Megaleia rufa	41.4	0.7	Damuth (1987)	J. DAMUTH, “Interspecific allometry of population density in mammals and other animals: the independence of body mass and population energy‐use,” Biol. J. Linn. Soc., vol. 31, no. 3, pp. 193–246, 1987, doi: 10.1111/j.1095-8312.1987.tb01990.x.				Bird	Alopecoenas xanthonurus	0.11062	72	Stephens et al. (2019)	BirdLife	BirdLife		188	Orange tip	Anthocharis cardamines	Insect	0.00025	-	3.44153e-07	-	16.952
Mammal	Melomys cervinipes	0.065	667	Damuth (1987)	J. DAMUTH, “Interspecific allometry of population density in mammals and other animals: the independence of body mass and population energy‐use,” Biol. J. Linn. Soc., vol. 31, no. 3, pp. 193–246, 1987, doi: 10.1111/j.1095-8312.1987.tb01990.x.				Bird	Alopecoenas xanthonurus	0.11062	2	Stephens et al. (2019)	BirdLife	BirdLife		189	Orange tip	Anthocharis cardamines	Insect	0.00025	-	3.44153e-07	-	16.952
Mammal	Meriones persicus	0.116	150	Damuth (1987)	J. DAMUTH, “Interspecific allometry of population density in mammals and other animals: the independence of body mass and population energy‐use,” Biol. J. Linn. Soc., vol. 31, no. 3, pp. 193–246, 1987, doi: 10.1111/j.1095-8312.1987.tb01990.x.				Bird	Amandava subflava	0.00744	37.5	Stephens et al. (2019)	BirdLife	BirdLife		190	Orange tip	Anthocharis cardamines	Insect	0.00025	-	3.44153e-07	-	16.952
Mammal	Microcavia australis	0.25	2390	Damuth (1987)	J. DAMUTH, “Interspecific allometry of population density in mammals and other animals: the independence of body mass and population energy‐use,” Biol. J. Linn. Soc., vol. 31, no. 3, pp. 193–246, 1987, doi: 10.1111/j.1095-8312.1987.tb01990.x.				Bird	Amazona amazonica	0.37	1.2	Stephens et al. (2019)	BirdLife	BirdLife		191	Orange tip	Anthocharis cardamines	Insect	0.00025	-	3.44153e-07	-	16.952
Mammal	Microcebus coquereli	0.385	121	Damuth (1987)	J. DAMUTH, “Interspecific allometry of population density in mammals and other animals: the independence of body mass and population energy‐use,” Biol. J. Linn. Soc., vol. 31, no. 3, pp. 193–246, 1987, doi: 10.1111/j.1095-8312.1987.tb01990.x.				Bird	Amazona amazonica	0.37	3.1	Stephens et al. (2019)	BirdLife	BirdLife		192	Speckled wood	Pararge aegeria	Insect	0.00025	-	3.44153e-07	-	16.952
Mammal	Microcebus murinus	0.725	215	Damuth (1987)	J. DAMUTH, “Interspecific allometry of population density in mammals and other animals: the independence of body mass and population energy‐use,” Biol. J. Linn. Soc., vol. 31, no. 3, pp. 193–246, 1987, doi: 10.1111/j.1095-8312.1987.tb01990.x.				Bird	Amazona auropalliata	0.47694	5.4	Stephens et al. (2019)	HBW	BirdLife
Mammal	Microtus agrestis	0.036	2200	Damuth (1987)	J. DAMUTH, “Interspecific allometry of population density in mammals and other animals: the independence of body mass and population energy‐use,” Biol. J. Linn. Soc., vol. 31, no. 3, pp. 193–246, 1987, doi: 10.1111/j.1095-8312.1987.tb01990.x.				Bird	Amazona farinosa	0.62599	16.4	Stephens et al. (2019)	BirdLife	BirdLife
Mammal	Microtus arvalis	0.027	3770	Damuth (1987)	J. DAMUTH, “Interspecific allometry of population density in mammals and other animals: the independence of body mass and population energy‐use,” Biol. J. Linn. Soc., vol. 31, no. 3, pp. 193–246, 1987, doi: 10.1111/j.1095-8312.1987.tb01990.x.				Bird	Amazona farinosa	0.62599	2.4	Stephens et al. (2019)	BirdLife	BirdLife
Mammal	Microtus californicus	0.071	19900	Damuth (1987)	J. DAMUTH, “Interspecific allometry of population density in mammals and other animals: the independence of body mass and population energy‐use,” Biol. J. Linn. Soc., vol. 31, no. 3, pp. 193–246, 1987, doi: 10.1111/j.1095-8312.1987.tb01990.x.				Bird	Amazona mercenarius	0.34	2.3	Stephens et al. (2019)	BirdLife	BirdLife
Mammal	Microtus longicaudatus	0.047	7500	Damuth (1987)	J. DAMUTH, “Interspecific allometry of population density in mammals and other animals: the independence of body mass and population energy‐use,” Biol. J. Linn. Soc., vol. 31, no. 3, pp. 193–246, 1987, doi: 10.1111/j.1095-8312.1987.tb01990.x.				Bird	Amazona ochrocephala	0.47694	1	Stephens et al. (2019)	HBW	BirdLife
Mammal	Microtus mexicanus	0.035	3000	Damuth (1987)	J. DAMUTH, “Interspecific allometry of population density in mammals and other animals: the independence of body mass and population energy‐use,” Biol. J. Linn. Soc., vol. 31, no. 3, pp. 193–246, 1987, doi: 10.1111/j.1095-8312.1987.tb01990.x.				Bird	Amazona ochrocephala	0.47694	2	Stephens et al. (2019)	BirdLife	BirdLife
Mammal	Microtus montanus	0.043	6750	Damuth (1987)	J. DAMUTH, “Interspecific allometry of population density in mammals and other animals: the independence of body mass and population energy‐use,” Biol. J. Linn. Soc., vol. 31, no. 3, pp. 193–246, 1987, doi: 10.1111/j.1095-8312.1987.tb01990.x.				Bird	Amazona rhodocorytha	0.47434	3.6	Stephens et al. (2019)	BirdLife	BirdLife
Mammal	Microtus oceconomus	0.049	4500	Damuth (1987)	J. DAMUTH, “Interspecific allometry of population density in mammals and other animals: the independence of body mass and population energy‐use,” Biol. J. Linn. Soc., vol. 31, no. 3, pp. 193–246, 1987, doi: 10.1111/j.1095-8312.1987.tb01990.x.				Bird	Amazona rhodocorytha	0.47434	13	Stephens et al. (2019)	BirdLife	BirdLife
Mammal	Microtus ochrogaster	0.035	12000	Damuth (1987)	J. DAMUTH, “Interspecific allometry of population density in mammals and other animals: the independence of body mass and population energy‐use,” Biol. J. Linn. Soc., vol. 31, no. 3, pp. 193–246, 1987, doi: 10.1111/j.1095-8312.1987.tb01990.x.				Bird	Amazona viridigenalis	0.316	25.2	Stephens et al. (2019)	BNA	BirdLife
Mammal	Microtus pennsylvanicus	0.049	4040	Damuth (1987)	J. DAMUTH, “Interspecific allometry of population density in mammals and other animals: the independence of body mass and population energy‐use,” Biol. J. Linn. Soc., vol. 31, no. 3, pp. 193–246, 1987, doi: 10.1111/j.1095-8312.1987.tb01990.x.				Bird	Amazona viridigenalis	0.316	5.7	Stephens et al. (2019)	BNA	BirdLife
Mammal	Miopithecus talapoin	1.25	26.2	Damuth (1987)	J. DAMUTH, “Interspecific allometry of population density in mammals and other animals: the independence of body mass and population energy‐use,” Biol. J. Linn. Soc., vol. 31, no. 3, pp. 193–246, 1987, doi: 10.1111/j.1095-8312.1987.tb01990.x.				Bird	Amazona viridigenalis	0.316	1.72	Stephens et al. (2019)	BNA	BirdLife
Mammal	Muntiacus muntjak	14.2	3.53	Damuth (1987)	J. DAMUTH, “Interspecific allometry of population density in mammals and other animals: the independence of body mass and population energy‐use,” Biol. J. Linn. Soc., vol. 31, no. 3, pp. 193–246, 1987, doi: 10.1111/j.1095-8312.1987.tb01990.x.				Bird	Amazona viridigenalis	0.316	11.95	Stephens et al. (2019)	BNA	BirdLife
Mammal	Mus bufo	0.0086	380	Damuth (1987)	J. DAMUTH, “Interspecific allometry of population density in mammals and other animals: the independence of body mass and population energy‐use,” Biol. J. Linn. Soc., vol. 31, no. 3, pp. 193–246, 1987, doi: 10.1111/j.1095-8312.1987.tb01990.x.				Bird	Ampelion rufaxilla	0.0739	4	Stephens et al. (2019)	BirdLife	BirdLife
Mammal	Mus minutoides	0.0064	868	Damuth (1987)	J. DAMUTH, “Interspecific allometry of population density in mammals and other animals: the independence of body mass and population energy‐use,” Biol. J. Linn. Soc., vol. 31, no. 3, pp. 193–246, 1987, doi: 10.1111/j.1095-8312.1987.tb01990.x.				Bird	Andigena hypoglauca	0.31283	16.5	Stephens et al. (2019)	BirdLife	BirdLife
Mammal	Mus musculoides	0.0085	699	Damuth (1987)	J. DAMUTH, “Interspecific allometry of population density in mammals and other animals: the independence of body mass and population energy‐use,” Biol. J. Linn. Soc., vol. 31, no. 3, pp. 193–246, 1987, doi: 10.1111/j.1095-8312.1987.tb01990.x.				Bird	Andigena hypoglauca	0.31283	1.5	Stephens et al. (2019)	BirdLife	BirdLife
Mammal	Mus triton	0.0118	919	Damuth (1987)	J. DAMUTH, “Interspecific allometry of population density in mammals and other animals: the independence of body mass and population energy‐use,” Biol. J. Linn. Soc., vol. 31, no. 3, pp. 193–246, 1987, doi: 10.1111/j.1095-8312.1987.tb01990.x.				Bird	Aprosmictus erythropterus	0.136	2	Stephens et al. (2019)	HANZAB	BirdLife
Mammal	Mylomys daltoni	0.034	3170	Damuth (1987)	J. DAMUTH, “Interspecific allometry of population density in mammals and other animals: the independence of body mass and population energy‐use,” Biol. J. Linn. Soc., vol. 31, no. 3, pp. 193–246, 1987, doi: 10.1111/j.1095-8312.1987.tb01990.x.				Bird	Aprosmictus erythropterus	0.136	40	Stephens et al. (2019)	HANZAB	BirdLife
Mammal	Mylomys dybowskii	0.108	189	Damuth (1987)	J. DAMUTH, “Interspecific allometry of population density in mammals and other animals: the independence of body mass and population energy‐use,” Biol. J. Linn. Soc., vol. 31, no. 3, pp. 193–246, 1987, doi: 10.1111/j.1095-8312.1987.tb01990.x.				Bird	Aprosmictus erythropterus	0.136	2	Stephens et al. (2019)	HANZAB	BirdLife
Mammal	Neacomys guianae	0.0178	31	Damuth (1987)	J. DAMUTH, “Interspecific allometry of population density in mammals and other animals: the independence of body mass and population energy‐use,” Biol. J. Linn. Soc., vol. 31, no. 3, pp. 193–246, 1987, doi: 10.1111/j.1095-8312.1987.tb01990.x.				Bird	Ara ararauna	1.125	2	Stephens et al. (2019)	BirdLife	BirdLife
Mammal	Neofiber alleni	0.254	9880	Damuth (1987)	J. DAMUTH, “Interspecific allometry of population density in mammals and other animals: the independence of body mass and population energy‐use,” Biol. J. Linn. Soc., vol. 31, no. 3, pp. 193–246, 1987, doi: 10.1111/j.1095-8312.1987.tb01990.x.				Bird	Ara chloropterus	1.214	23.1	Stephens et al. (2019)	BirdLife	BirdLife
Mammal	Neotoma floridana	0.25	140	Damuth (1987)	J. DAMUTH, “Interspecific allometry of population density in mammals and other animals: the independence of body mass and population energy‐use,” Biol. J. Linn. Soc., vol. 31, no. 3, pp. 193–246, 1987, doi: 10.1111/j.1095-8312.1987.tb01990.x.				Bird	Ara chloropterus	1.214	1.4	Stephens et al. (2019)	BirdLife	BirdLife
Mammal	Neotoma fuscipes	0.248	93	Damuth (1987)	J. DAMUTH, “Interspecific allometry of population density in mammals and other animals: the independence of body mass and population energy‐use,” Biol. J. Linn. Soc., vol. 31, no. 3, pp. 193–246, 1987, doi: 10.1111/j.1095-8312.1987.tb01990.x.				Bird	Ara macao	1.015	5.1	Stephens et al. (2019)	BirdLife	BirdLife
Mammal	Neotoma lepida	0.13	1610	Damuth (1987)	J. DAMUTH, “Interspecific allometry of population density in mammals and other animals: the independence of body mass and population energy‐use,” Biol. J. Linn. Soc., vol. 31, no. 3, pp. 193–246, 1987, doi: 10.1111/j.1095-8312.1987.tb01990.x.				Bird	Ara macao	1.015	2	Stephens et al. (2019)	BirdLife	BirdLife
Mammal	Neotoma micropus	0.26	1600	Damuth (1987)	J. DAMUTH, “Interspecific allometry of population density in mammals and other animals: the independence of body mass and population energy‐use,” Biol. J. Linn. Soc., vol. 31, no. 3, pp. 193–246, 1987, doi: 10.1111/j.1095-8312.1987.tb01990.x.				Bird	Ara severus	0.343	2	Stephens et al. (2019)	BirdLife	BirdLife
Mammal	Ochotona princeps	0.154	558	Damuth (1987)	J. DAMUTH, “Interspecific allometry of population density in mammals and other animals: the independence of body mass and population energy‐use,” Biol. J. Linn. Soc., vol. 31, no. 3, pp. 193–246, 1987, doi: 10.1111/j.1095-8312.1987.tb01990.x.				Bird	Ara severus	0.343	1.1	Stephens et al. (2019)	BirdLife	BirdLife
Mammal	Ochrotomys nuttalli	0.021	351	Damuth (1987)	J. DAMUTH, “Interspecific allometry of population density in mammals and other animals: the independence of body mass and population energy‐use,” Biol. J. Linn. Soc., vol. 31, no. 3, pp. 193–246, 1987, doi: 10.1111/j.1095-8312.1987.tb01990.x.				Bird	Aulacorhynchus atrogularis	0.179204	4	Stephens et al. (2019)	HBW	BirdLife
Mammal	Octodon degus	0.218	14000	Damuth (1987)	J. DAMUTH, “Interspecific allometry of population density in mammals and other animals: the independence of body mass and population energy‐use,” Biol. J. Linn. Soc., vol. 31, no. 3, pp. 193–246, 1987, doi: 10.1111/j.1095-8312.1987.tb01990.x.				Bird	Barnardius zonarius	0.121	66.6667	Stephens et al. (2019)	HANZAB	BirdLife
Mammal	Odocoileus hemionus	89.3	10	Damuth (1987)	J. DAMUTH, “Interspecific allometry of population density in mammals and other animals: the independence of body mass and population energy‐use,” Biol. J. Linn. Soc., vol. 31, no. 3, pp. 193–246, 1987, doi: 10.1111/j.1095-8312.1987.tb01990.x.				Bird	Barnardius zonarius	0.121	40	Stephens et al. (2019)	HANZAB	BirdLife
Mammal	Odocoileus virginianus	85.1	12.6	Damuth (1987)	J. DAMUTH, “Interspecific allometry of population density in mammals and other animals: the independence of body mass and population energy‐use,” Biol. J. Linn. Soc., vol. 31, no. 3, pp. 193–246, 1987, doi: 10.1111/j.1095-8312.1987.tb01990.x.				Bird	Barnardius zonarius	0.121	74	Stephens et al. (2019)	HANZAB	BirdLife
Mammal	Oenomys hypoxanthus	0.086	4220	Damuth (1987)	J. DAMUTH, “Interspecific allometry of population density in mammals and other animals: the independence of body mass and population energy‐use,” Biol. J. Linn. Soc., vol. 31, no. 3, pp. 193–246, 1987, doi: 10.1111/j.1095-8312.1987.tb01990.x.				Bird	Barnardius zonarius	0.121	4	Stephens et al. (2019)	HANZAB	BirdLife
Mammal	Oreotragus oreotragus	14.3	4.6	Damuth (1987)	J. DAMUTH, “Interspecific allometry of population density in mammals and other animals: the independence of body mass and population energy‐use,” Biol. J. Linn. Soc., vol. 31, no. 3, pp. 193–246, 1987, doi: 10.1111/j.1095-8312.1987.tb01990.x.				Bird	Barnardius zonarius	0.121	12	Stephens et al. (2019)	HANZAB	BirdLife
Mammal	Oryctolagus cuniculus	1.64	131	Damuth (1987)	J. DAMUTH, “Interspecific allometry of population density in mammals and other animals: the independence of body mass and population energy‐use,” Biol. J. Linn. Soc., vol. 31, no. 3, pp. 193–246, 1987, doi: 10.1111/j.1095-8312.1987.tb01990.x.				Bird	Bombycilla garrulus	0.05441	0.1	Stephens et al. (2019)	BWP	BirdLife
Mammal	Oryx gazella	167	0.75	Damuth (1987)	J. DAMUTH, “Interspecific allometry of population density in mammals and other animals: the independence of body mass and population energy‐use,” Biol. J. Linn. Soc., vol. 31, no. 3, pp. 193–246, 1987, doi: 10.1111/j.1095-8312.1987.tb01990.x.				Bird	Bombycilla garrulus	0.05441	35.6	Stephens et al. (2019)	BWP	BirdLife
Mammal	Oryzomys bauri	0.065	2300	Damuth (1987)	J. DAMUTH, “Interspecific allometry of population density in mammals and other animals: the independence of body mass and population energy‐use,” Biol. J. Linn. Soc., vol. 31, no. 3, pp. 193–246, 1987, doi: 10.1111/j.1095-8312.1987.tb01990.x.				Bird	Brotogeris chrysoptera	0.0545	6	Stephens et al. (2019)	BirdLife	BirdLife
Mammal	Oryzomys bicolor	0.049	50.2	Damuth (1987)	J. DAMUTH, “Interspecific allometry of population density in mammals and other animals: the independence of body mass and population energy‐use,” Biol. J. Linn. Soc., vol. 31, no. 3, pp. 193–246, 1987, doi: 10.1111/j.1095-8312.1987.tb01990.x.				Bird	Brotogeris chrysoptera	0.0545	30.8	Stephens et al. (2019)	BirdLife	BirdLife
Mammal	Oryzomys capito	0.042	532	Damuth (1987)	J. DAMUTH, “Interspecific allometry of population density in mammals and other animals: the independence of body mass and population energy‐use,” Biol. J. Linn. Soc., vol. 31, no. 3, pp. 193–246, 1987, doi: 10.1111/j.1095-8312.1987.tb01990.x.				Bird	Brotogeris cyanoptera	0.056	32	Stephens et al. (2019)	BirdLife	BirdLife
Mammal	Oryzomys concolor	0.035	129	Damuth (1987)	J. DAMUTH, “Interspecific allometry of population density in mammals and other animals: the independence of body mass and population energy‐use,” Biol. J. Linn. Soc., vol. 31, no. 3, pp. 193–246, 1987, doi: 10.1111/j.1095-8312.1987.tb01990.x.				Bird	Brotogeris tirica	0.063	18	Stephens et al. (2019)	BirdLife	BirdLife
Mammal	Oryzomys eliurus	0.04	1050	Damuth (1987)	J. DAMUTH, “Interspecific allometry of population density in mammals and other animals: the independence of body mass and population energy‐use,” Biol. J. Linn. Soc., vol. 31, no. 3, pp. 193–246, 1987, doi: 10.1111/j.1095-8312.1987.tb01990.x.				Bird	Brotogeris tirica	0.063	28	Stephens et al. (2019)	BirdLife	BirdLife
Mammal	Oryzomys longicaudatus	0.03	620	Damuth (1987)	J. DAMUTH, “Interspecific allometry of population density in mammals and other animals: the independence of body mass and population energy‐use,” Biol. J. Linn. Soc., vol. 31, no. 3, pp. 193–246, 1987, doi: 10.1111/j.1095-8312.1987.tb01990.x.				Bird	Buccanodon duchaillui	0.0418	20	Stephens et al. (2019)	BirdLife	BirdLife
Mammal	Oryzomys macconnelli	0.0765	58.5	Damuth (1987)	J. DAMUTH, “Interspecific allometry of population density in mammals and other animals: the independence of body mass and population energy‐use,” Biol. J. Linn. Soc., vol. 31, no. 3, pp. 193–246, 1987, doi: 10.1111/j.1095-8312.1987.tb01990.x.				Bird	Callaeas cinereus	0.22537	23	Stephens et al. (2019)	HANZAB	BirdLife
Mammal	Oryzomys nigripes	0.0241	2455	Damuth (1987)	J. DAMUTH, “Interspecific allometry of population density in mammals and other animals: the independence of body mass and population energy‐use,” Biol. J. Linn. Soc., vol. 31, no. 3, pp. 193–246, 1987, doi: 10.1111/j.1095-8312.1987.tb01990.x.				Bird	Callaeas cinereus	0.22537	25	Stephens et al. (2019)	HANZAB	BirdLife
Mammal	Oryzomys oniscus	0.04	200	Damuth (1987)	J. DAMUTH, “Interspecific allometry of population density in mammals and other animals: the independence of body mass and population energy‐use,” Biol. J. Linn. Soc., vol. 31, no. 3, pp. 193–246, 1987, doi: 10.1111/j.1095-8312.1987.tb01990.x.				Bird	Callaeas cinereus	0.22537	16	Stephens et al. (2019)	HANZAB	BirdLife
Mammal	Oryzomys palustris	0.059	1900	Damuth (1987)	J. DAMUTH, “Interspecific allometry of population density in mammals and other animals: the independence of body mass and population energy‐use,” Biol. J. Linn. Soc., vol. 31, no. 3, pp. 193–246, 1987, doi: 10.1111/j.1095-8312.1987.tb01990.x.				Bird	Callaeas cinereus	0.22537	23	Stephens et al. (2019)	HANZAB	BirdLife
Mammal	Oryzomys simplex	0.04	1700	Damuth (1987)	J. DAMUTH, “Interspecific allometry of population density in mammals and other animals: the independence of body mass and population energy‐use,” Biol. J. Linn. Soc., vol. 31, no. 3, pp. 193–246, 1987, doi: 10.1111/j.1095-8312.1987.tb01990.x.				Bird	Callaeas cinereus	0.22537	16	Stephens et al. (2019)	HANZAB	BirdLife
Mammal	oryzomys subflavus	0.05	100	Damuth (1987)	J. DAMUTH, “Interspecific allometry of population density in mammals and other animals: the independence of body mass and population energy‐use,” Biol. J. Linn. Soc., vol. 31, no. 3, pp. 193–246, 1987, doi: 10.1111/j.1095-8312.1987.tb01990.x.				Bird	Carduelis corsicana	0.012	106	Stephens et al. (2019)	HBW	BirdLife
Mammal	Otomys angoniensis	0.136	2970	Damuth (1987)	J. DAMUTH, “Interspecific allometry of population density in mammals and other animals: the independence of body mass and population energy‐use,” Biol. J. Linn. Soc., vol. 31, no. 3, pp. 193–246, 1987, doi: 10.1111/j.1095-8312.1987.tb01990.x.				Bird	Carduelis corsicana	0.012	7.2	Stephens et al. (2019)	BWP	BirdLife
Mammal	Otomys irroratus	0.121	2700	Damuth (1987)	J. DAMUTH, “Interspecific allometry of population density in mammals and other animals: the independence of body mass and population energy‐use,” Biol. J. Linn. Soc., vol. 31, no. 3, pp. 193–246, 1987, doi: 10.1111/j.1095-8312.1987.tb01990.x.				Bird	Carduelis corsicana	0.012	105.2	Stephens et al. (2019)	BWP	BirdLife
Mammal	Ourebia ourebi	13.6	1.9	Damuth (1987)	J. DAMUTH, “Interspecific allometry of population density in mammals and other animals: the independence of body mass and population energy‐use,” Biol. J. Linn. Soc., vol. 31, no. 3, pp. 193–246, 1987, doi: 10.1111/j.1095-8312.1987.tb01990.x.				Bird	Carduelis corsicana	0.012	7.2	Stephens et al. (2019)	HBW	BirdLife
Mammal	Ovibos moschatus	250	0.36	Damuth (1987)	J. DAMUTH, “Interspecific allometry of population density in mammals and other animals: the independence of body mass and population energy‐use,” Biol. J. Linn. Soc., vol. 31, no. 3, pp. 193–246, 1987, doi: 10.1111/j.1095-8312.1987.tb01990.x.				Bird	Carduelis corsicana	0.012	106	Stephens et al. (2019)	HBW	BirdLife
Mammal	Ovis canadensis	75.9	1.68	Damuth (1987)	J. DAMUTH, “Interspecific allometry of population density in mammals and other animals: the independence of body mass and population energy‐use,” Biol. J. Linn. Soc., vol. 31, no. 3, pp. 193–246, 1987, doi: 10.1111/j.1095-8312.1987.tb01990.x.				Bird	Carpodacus erythrinus	0.02397	600	Stephens et al. (2019)	BWP	BirdLife
Mammal	Pan paniscus	22.7	4	Damuth (1987)	J. DAMUTH, “Interspecific allometry of population density in mammals and other animals: the independence of body mass and population energy‐use,” Biol. J. Linn. Soc., vol. 31, no. 3, pp. 193–246, 1987, doi: 10.1111/j.1095-8312.1987.tb01990.x.				Bird	Carpodacus erythrinus	0.02397	400	Stephens et al. (2019)	HBW	BirdLife
Mammal	Pan troglodytes	45	2.5	Damuth (1987)	J. DAMUTH, “Interspecific allometry of population density in mammals and other animals: the independence of body mass and population energy‐use,” Biol. J. Linn. Soc., vol. 31, no. 3, pp. 193–246, 1987, doi: 10.1111/j.1095-8312.1987.tb01990.x.				Bird	Carpodacus erythrinus	0.02397	600	Stephens et al. (2019)	HBW	BirdLife
Mammal	Papio anubis	19.5	10.3	Damuth (1987)	J. DAMUTH, “Interspecific allometry of population density in mammals and other animals: the independence of body mass and population energy‐use,” Biol. J. Linn. Soc., vol. 31, no. 3, pp. 193–246, 1987, doi: 10.1111/j.1095-8312.1987.tb01990.x.				Bird	Carpodacus erythrinus	0.02397	540	Stephens et al. (2019)	HBW	BirdLife
Mammal	Papio cynocephalus	17.5	4	Damuth (1987)	J. DAMUTH, “Interspecific allometry of population density in mammals and other animals: the independence of body mass and population energy‐use,” Biol. J. Linn. Soc., vol. 31, no. 3, pp. 193–246, 1987, doi: 10.1111/j.1095-8312.1987.tb01990.x.				Bird	Carpodacus erythrinus	0.02397	20	Stephens et al. (2019)	BWP	BirdLife
Mammal	Papio hamadryas	13.9	1.8	Damuth (1987)	J. DAMUTH, “Interspecific allometry of population density in mammals and other animals: the independence of body mass and population energy‐use,” Biol. J. Linn. Soc., vol. 31, no. 3, pp. 193–246, 1987, doi: 10.1111/j.1095-8312.1987.tb01990.x.				Bird	Carpodacus rubicilla	0.0432	0.5	Stephens et al. (2019)	BWP	BirdLife
Mammal	Papio papio	19.5	12.5	Damuth (1987)	J. DAMUTH, “Interspecific allometry of population density in mammals and other animals: the independence of body mass and population energy‐use,” Biol. J. Linn. Soc., vol. 31, no. 3, pp. 193–246, 1987, doi: 10.1111/j.1095-8312.1987.tb01990.x.				Bird	Carpodacus rubicilla	0.0432	2	Stephens et al. (2019)	BWP	BirdLife
Mammal	Papio ursinus	18.6	2.3	Damuth (1987)	J. DAMUTH, “Interspecific allometry of population density in mammals and other animals: the independence of body mass and population energy‐use,” Biol. J. Linn. Soc., vol. 31, no. 3, pp. 193–246, 1987, doi: 10.1111/j.1095-8312.1987.tb01990.x.				Bird	Chalcophaps indica	0.13654	40	Stephens et al. (2019)	HANZAB	BirdLife
Mammal	Pelea capreolus	24	5.71	Damuth (1987)	J. DAMUTH, “Interspecific allometry of population density in mammals and other animals: the independence of body mass and population energy‐use,” Biol. J. Linn. Soc., vol. 31, no. 3, pp. 193–246, 1987, doi: 10.1111/j.1095-8312.1987.tb01990.x.				Bird	Chalcophaps indica	0.13654	7.1	Stephens et al. (2019)	BirdLife	BirdLife
Mammal	Pelomys fallax	0.112	1110	Damuth (1987)	J. DAMUTH, “Interspecific allometry of population density in mammals and other animals: the independence of body mass and population energy‐use,” Biol. J. Linn. Soc., vol. 31, no. 3, pp. 193–246, 1987, doi: 10.1111/j.1095-8312.1987.tb01990.x.				Bird	Chalcophaps indica	0.13654	4.4	Stephens et al. (2019)	BirdLife	BirdLife
Mammal	Perodicticus potto	1.15	9	Damuth (1987)	J. DAMUTH, “Interspecific allometry of population density in mammals and other animals: the independence of body mass and population energy‐use,” Biol. J. Linn. Soc., vol. 31, no. 3, pp. 193–246, 1987, doi: 10.1111/j.1095-8312.1987.tb01990.x.				Bird	Chalcophaps stephani	0.12898	40	Stephens et al. (2019)	BirdLife	BirdLife
Mammal	Perognathus flavus	0.0074	294	Damuth (1987)	J. DAMUTH, “Interspecific allometry of population density in mammals and other animals: the independence of body mass and population energy‐use,” Biol. J. Linn. Soc., vol. 31, no. 3, pp. 193–246, 1987, doi: 10.1111/j.1095-8312.1987.tb01990.x.				Bird	Chalcophaps stephani	0.12898	40	Stephens et al. (2019)	HBW	BirdLife
Mammal	Perognathus intermedius	0.017	480	Damuth (1987)	J. DAMUTH, “Interspecific allometry of population density in mammals and other animals: the independence of body mass and population energy‐use,” Biol. J. Linn. Soc., vol. 31, no. 3, pp. 193–246, 1987, doi: 10.1111/j.1095-8312.1987.tb01990.x.				Bird	Chalcopsitta scintillata	0.19	20	Stephens et al. (2019)	BirdLife	BirdLife
Mammal	Perognathus longimembris	0.0075	214	Damuth (1987)	J. DAMUTH, “Interspecific allometry of population density in mammals and other animals: the independence of body mass and population energy‐use,” Biol. J. Linn. Soc., vol. 31, no. 3, pp. 193–246, 1987, doi: 10.1111/j.1095-8312.1987.tb01990.x.				Bird	Chamaepetes unicolor	1.135	8	Stephens et al. (2019)	HBW	BirdLife
Mammal	Perognathus parvus	0.02	2970	Damuth (1987)	J. DAMUTH, “Interspecific allometry of population density in mammals and other animals: the independence of body mass and population energy‐use,” Biol. J. Linn. Soc., vol. 31, no. 3, pp. 193–246, 1987, doi: 10.1111/j.1095-8312.1987.tb01990.x.				Bird	Charmosyna placentis	0.0336	30	Stephens et al. (2019)	BirdLife	BirdLife
Mammal	Perognathus penicillatus	0.015	701	Damuth (1987)	J. DAMUTH, “Interspecific allometry of population density in mammals and other animals: the independence of body mass and population energy‐use,” Biol. J. Linn. Soc., vol. 31, no. 3, pp. 193–246, 1987, doi: 10.1111/j.1095-8312.1987.tb01990.x.				Bird	Chlamydera nuchalis	0.20043	36	Stephens et al. (2019)	HANZAB	BirdLife
Mammal	Peromyscus boylii	0.028	585	Damuth (1987)	J. DAMUTH, “Interspecific allometry of population density in mammals and other animals: the independence of body mass and population energy‐use,” Biol. J. Linn. Soc., vol. 31, no. 3, pp. 193–246, 1987, doi: 10.1111/j.1095-8312.1987.tb01990.x.				Bird	Chlamydera nuchalis	0.20043	8	Stephens et al. (2019)	HANZAB	BirdLife
Mammal	Peromyscus californicus	0.042	4790	Damuth (1987)	J. DAMUTH, “Interspecific allometry of population density in mammals and other animals: the independence of body mass and population energy‐use,” Biol. J. Linn. Soc., vol. 31, no. 3, pp. 193–246, 1987, doi: 10.1111/j.1095-8312.1987.tb01990.x.				Bird	Chlamydera nuchalis	0.20043	34	Stephens et al. (2019)	HANZAB	BirdLife
Mammal	Peromyscus eremicus	0.023	293	Damuth (1987)	J. DAMUTH, “Interspecific allometry of population density in mammals and other animals: the independence of body mass and population energy‐use,” Biol. J. Linn. Soc., vol. 31, no. 3, pp. 193–246, 1987, doi: 10.1111/j.1095-8312.1987.tb01990.x.				Bird	Chlamydera nuchalis	0.20043	20	Stephens et al. (2019)	HANZAB	BirdLife
Mammal	Peromyscus gossypinus	0.035	4650	Damuth (1987)	J. DAMUTH, “Interspecific allometry of population density in mammals and other animals: the independence of body mass and population energy‐use,” Biol. J. Linn. Soc., vol. 31, no. 3, pp. 193–246, 1987, doi: 10.1111/j.1095-8312.1987.tb01990.x.				Bird	Chlamydera nuchalis	0.20043	10	Stephens et al. (2019)	HANZAB	BirdLife
Mammal	Peromyscus leucopus	0.021	1890	Damuth (1987)	J. DAMUTH, “Interspecific allometry of population density in mammals and other animals: the independence of body mass and population energy‐use,” Biol. J. Linn. Soc., vol. 31, no. 3, pp. 193–246, 1987, doi: 10.1111/j.1095-8312.1987.tb01990.x.				Bird	Cicinnurus magnificus	0.0898	17.9	Stephens et al. (2019)	HBW	BirdLife
Mammal	Peromyscus maniculatus	0.02	1060	Damuth (1987)	J. DAMUTH, “Interspecific allometry of population density in mammals and other animals: the independence of body mass and population energy‐use,” Biol. J. Linn. Soc., vol. 31, no. 3, pp. 193–246, 1987, doi: 10.1111/j.1095-8312.1987.tb01990.x.				Bird	Cicinnurus magnificus	0.0898	5.4	Stephens et al. (2019)	HBW	BirdLife
Mammal	Peromyscus polionotus	0.015	1040	Damuth (1987)	J. DAMUTH, “Interspecific allometry of population density in mammals and other animals: the independence of body mass and population energy‐use,” Biol. J. Linn. Soc., vol. 31, no. 3, pp. 193–246, 1987, doi: 10.1111/j.1095-8312.1987.tb01990.x.				Bird	Cicinnurus magnificus	0.0898	8.1	Stephens et al. (2019)	HBW	BirdLife
Mammal	Peromyscus truei	0.024	4450	Damuth (1987)	J. DAMUTH, “Interspecific allometry of population density in mammals and other animals: the independence of body mass and population energy‐use,” Biol. J. Linn. Soc., vol. 31, no. 3, pp. 193–246, 1987, doi: 10.1111/j.1095-8312.1987.tb01990.x.				Bird	Cicinnurus magnificus	0.0898	11.6	Stephens et al. (2019)	HBW	BirdLife
Mammal	Phacochoerus aethiopicus	60.9	1.3	Damuth (1987)	J. DAMUTH, “Interspecific allometry of population density in mammals and other animals: the independence of body mass and population energy‐use,” Biol. J. Linn. Soc., vol. 31, no. 3, pp. 193–246, 1987, doi: 10.1111/j.1095-8312.1987.tb01990.x.				Bird	Cicinnurus magnificus	0.0898	31.6	Stephens et al. (2019)	HBW	BirdLife
Mammal	Phaner furcifer	0.425	675	Damuth (1987)	J. DAMUTH, “Interspecific allometry of population density in mammals and other animals: the independence of body mass and population energy‐use,” Biol. J. Linn. Soc., vol. 31, no. 3, pp. 193–246, 1987, doi: 10.1111/j.1095-8312.1987.tb01990.x.				Bird	Cicinnurus magnificus	0.0898	3.4	Stephens et al. (2019)	HBW	BirdLife
Mammal	Phascolarctos cinereus	11	100	Damuth (1987)	J. DAMUTH, “Interspecific allometry of population density in mammals and other animals: the independence of body mass and population energy‐use,” Biol. J. Linn. Soc., vol. 31, no. 3, pp. 193–246, 1987, doi: 10.1111/j.1095-8312.1987.tb01990.x.				Bird	Coereba flaveola	0.01001	3.6	Stephens et al. (2019)	BirdLife	BirdLife
Mammal	Phyllotis darwini	0.052	4090	Damuth (1987)	J. DAMUTH, “Interspecific allometry of population density in mammals and other animals: the independence of body mass and population energy‐use,” Biol. J. Linn. Soc., vol. 31, no. 3, pp. 193–246, 1987, doi: 10.1111/j.1095-8312.1987.tb01990.x.				Bird	Coereba flaveola	0.01001	4850	Stephens et al. (2019)	BirdLife	BirdLife
Mammal	Phyllotis osilae	0.039	434	Damuth (1987)	J. DAMUTH, “Interspecific allometry of population density in mammals and other animals: the independence of body mass and population energy‐use,” Biol. J. Linn. Soc., vol. 31, no. 3, pp. 193–246, 1987, doi: 10.1111/j.1095-8312.1987.tb01990.x.				Bird	Colius castanotus	0.05655	10	Stephens et al. (2019)	BirdLife	BirdLife
Mammal	Phyllotis pictus	0.044	263	Damuth (1987)	J. DAMUTH, “Interspecific allometry of population density in mammals and other animals: the independence of body mass and population energy‐use,” Biol. J. Linn. Soc., vol. 31, no. 3, pp. 193–246, 1987, doi: 10.1111/j.1095-8312.1987.tb01990.x.				Bird	Colius castanotus	0.05655	80	Stephens et al. (2019)	BirdLife	BirdLife
Mammal	Pithecia pithecia	1.024	40	Damuth (1987)	J. DAMUTH, “Interspecific allometry of population density in mammals and other animals: the independence of body mass and population energy‐use,” Biol. J. Linn. Soc., vol. 31, no. 3, pp. 193–246, 1987, doi: 10.1111/j.1095-8312.1987.tb01990.x.				Bird	Colius colius	0.0414	0.35	Stephens et al. (2019)	BirdLife	BirdLife
Mammal	Pongo pygmaeus	53	2	Damuth (1987)	J. DAMUTH, “Interspecific allometry of population density in mammals and other animals: the independence of body mass and population energy‐use,” Biol. J. Linn. Soc., vol. 31, no. 3, pp. 193–246, 1987, doi: 10.1111/j.1095-8312.1987.tb01990.x.				Bird	Colius leucocephalus	0.03584	60	Stephens et al. (2019)	BirdLife	BirdLife
Mammal	Potamochoerus porcus	65.7	0.27	Damuth (1987)	J. DAMUTH, “Interspecific allometry of population density in mammals and other animals: the independence of body mass and population energy‐use,” Biol. J. Linn. Soc., vol. 31, no. 3, pp. 193–246, 1987, doi: 10.1111/j.1095-8312.1987.tb01990.x.				Bird	Colius leucocephalus	0.03584	10	Stephens et al. (2019)	BirdLife	BirdLife
Mammal	Potorous apicalis	1.36	19.6	Damuth (1987)	J. DAMUTH, “Interspecific allometry of population density in mammals and other animals: the independence of body mass and population energy‐use,” Biol. J. Linn. Soc., vol. 31, no. 3, pp. 193–246, 1987, doi: 10.1111/j.1095-8312.1987.tb01990.x.				Bird	Colius striatus	0.0511	2	Stephens et al. (2019)	BirdLife	BirdLife
Mammal	Potos flavus	2.49	14.4	Damuth (1987)	https://academic.oup.com/jmammal/article/80/2/589/899892?login=true				Bird	Colius striatus	0.0511	200	Stephens et al. (2019)	HBW	BirdLife
Mammal	Praomys erythroleucus	0.053	876	Damuth (1987)	J. DAMUTH, “Interspecific allometry of population density in mammals and other animals: the independence of body mass and population energy‐use,” Biol. J. Linn. Soc., vol. 31, no. 3, pp. 193–246, 1987, doi: 10.1111/j.1095-8312.1987.tb01990.x.				Bird	Colius striatus	0.0511	300	Stephens et al. (2019)	HBW	BirdLife
Mammal	Praomys natalensis	0.05	777	Damuth (1987)	J. DAMUTH, “Interspecific allometry of population density in mammals and other animals: the independence of body mass and population energy‐use,” Biol. J. Linn. Soc., vol. 31, no. 3, pp. 193–246, 1987, doi: 10.1111/j.1095-8312.1987.tb01990.x.				Bird	Colius striatus	0.0511	200	Stephens et al. (2019)	HBW	BirdLife
Mammal	Praomys tullbergi	0.038	1900	Damuth (1987)	J. DAMUTH, “Interspecific allometry of population density in mammals and other animals: the independence of body mass and population energy‐use,” Biol. J. Linn. Soc., vol. 31, no. 3, pp. 193–246, 1987, doi: 10.1111/j.1095-8312.1987.tb01990.x.				Bird	Colius striatus	0.0511	60.8	Stephens et al. (2019)	BirdLife	BirdLife
Mammal	Presbytis aygula	6.25	29	Damuth (1987)	J. DAMUTH, “Interspecific allometry of population density in mammals and other animals: the independence of body mass and population energy‐use,” Biol. J. Linn. Soc., vol. 31, no. 3, pp. 193–246, 1987, doi: 10.1111/j.1095-8312.1987.tb01990.x.				Bird	Colius striatus	0.0511	110	Stephens et al. (2019)	HBW	BirdLife
Mammal	Presbytis cristatus	8.359	150	Damuth (1987)	J. DAMUTH, “Interspecific allometry of population density in mammals and other animals: the independence of body mass and population energy‐use,” Biol. J. Linn. Soc., vol. 31, no. 3, pp. 193–246, 1987, doi: 10.1111/j.1095-8312.1987.tb01990.x.				Bird	Columba arquatrix	0.4	233.33	Stephens et al. (2019)	BirdLife	BirdLife
Mammal	Presbytis entellus	12.8	57	Damuth (1987)	J. DAMUTH, “Interspecific allometry of population density in mammals and other animals: the independence of body mass and population energy‐use,” Biol. J. Linn. Soc., vol. 31, no. 3, pp. 193–246, 1987, doi: 10.1111/j.1095-8312.1987.tb01990.x.				Bird	Columba guinea	0.352	0.08	Stephens et al. (2019)	BirdLife	BirdLife
Mammal	Presbytis johni	8.15	107	Damuth (1987)	J. DAMUTH, “Interspecific allometry of population density in mammals and other animals: the independence of body mass and population energy‐use,” Biol. J. Linn. Soc., vol. 31, no. 3, pp. 193–246, 1987, doi: 10.1111/j.1095-8312.1987.tb01990.x.				Bird	Columba guinea	0.352	12	Stephens et al. (2019)	BirdLife	BirdLife
Mammal	Presbytis melalophos	6.3	42	Damuth (1987)	J. DAMUTH, “Interspecific allometry of population density in mammals and other animals: the independence of body mass and population energy‐use,” Biol. J. Linn. Soc., vol. 31, no. 3, pp. 193–246, 1987, doi: 10.1111/j.1095-8312.1987.tb01990.x.				Bird	Columba leucomela	0.42	140	Stephens et al. (2019)	HANZAB	BirdLife
Mammal	Presbytis obscurus	8.35	33	Damuth (1987)	J. DAMUTH, “Interspecific allometry of population density in mammals and other animals: the independence of body mass and population energy‐use,” Biol. J. Linn. Soc., vol. 31, no. 3, pp. 193–246, 1987, doi: 10.1111/j.1095-8312.1987.tb01990.x.				Bird	Columba oenas	0.29079	34	Stephens et al. (2019)	BWP	BirdLife
Mammal	Presbytis rubicunda	6.3	11.4	Damuth (1987)	J. DAMUTH, “Interspecific allometry of population density in mammals and other animals: the independence of body mass and population energy‐use,” Biol. J. Linn. Soc., vol. 31, no. 3, pp. 193–246, 1987, doi: 10.1111/j.1095-8312.1987.tb01990.x.				Bird	Columba oenas	0.29079	0.2	Stephens et al. (2019)	BWP	BirdLife
Mammal	Presbytis senex	8.15	154	Damuth (1987)	J. DAMUTH, “Interspecific allometry of population density in mammals and other animals: the independence of body mass and population energy‐use,” Biol. J. Linn. Soc., vol. 31, no. 3, pp. 193–246, 1987, doi: 10.1111/j.1095-8312.1987.tb01990.x.				Bird	Columba palumbus	0.49	4400	Stephens et al. (2019)	BWP	BirdLife
Mammal	Proechimys guyannensis	0.316	1060	Damuth (1987)	J. DAMUTH, “Interspecific allometry of population density in mammals and other animals: the independence of body mass and population energy‐use,” Biol. J. Linn. Soc., vol. 31, no. 3, pp. 193–246, 1987, doi: 10.1111/j.1095-8312.1987.tb01990.x.				Bird	Columba palumbus	0.49	2555	Stephens et al. (2019)	BWP	BirdLife
Mammal	Proechimys semispinosus	0.8	583	Damuth (1987)	J. DAMUTH, “Interspecific allometry of population density in mammals and other animals: the independence of body mass and population energy‐use,” Biol. J. Linn. Soc., vol. 31, no. 3, pp. 193–246, 1987, doi: 10.1111/j.1095-8312.1987.tb01990.x.				Bird	Columba trocaz	0.43998	100	Stephens et al. (2019)	BirdLife	BirdLife
Mammal	Propithecus verreauxi	3.6	175	Damuth (1987)	J. DAMUTH, “Interspecific allometry of population density in mammals and other animals: the independence of body mass and population energy‐use,” Biol. J. Linn. Soc., vol. 31, no. 3, pp. 193–246, 1987, doi: 10.1111/j.1095-8312.1987.tb01990.x.				Bird	Columba trocaz	0.43998	31	Stephens et al. (2019)	BirdLife	BirdLife
Mammal	Psammomys obesus	0.07	79	Damuth (1987)	J. DAMUTH, “Interspecific allometry of population density in mammals and other animals: the independence of body mass and population energy‐use,” Biol. J. Linn. Soc., vol. 31, no. 3, pp. 193–246, 1987, doi: 10.1111/j.1095-8312.1987.tb01990.x.				Bird	Columba unicincta	0.38914	6	Stephens et al. (2019)	BirdLife	BirdLife
Mammal	Pseudocheirus peregrinus	0.872	125	Damuth (1987)	J. DAMUTH, “Interspecific allometry of population density in mammals and other animals: the independence of body mass and population energy‐use,” Biol. J. Linn. Soc., vol. 31, no. 3, pp. 193–246, 1987, doi: 10.1111/j.1095-8312.1987.tb01990.x.				Bird	Columba vitiensis	0.353	15	Stephens et al. (2019)	BirdLife	BirdLife
Mammal	Rangifer tarandus	100	2.88	Damuth (1987)	J. DAMUTH, “Interspecific allometry of population density in mammals and other animals: the independence of body mass and population energy‐use,” Biol. J. Linn. Soc., vol. 31, no. 3, pp. 193–246, 1987, doi: 10.1111/j.1095-8312.1987.tb01990.x.				Bird	Columbina inca	0.0475	153.5	Stephens et al. (2019)	BNA	BirdLife
Mammal	Raphicerus campestris	12.3	0.6	Damuth (1987)	J. DAMUTH, “Interspecific allometry of population density in mammals and other animals: the independence of body mass and population energy‐use,” Biol. J. Linn. Soc., vol. 31, no. 3, pp. 193–246, 1987, doi: 10.1111/j.1095-8312.1987.tb01990.x.				Bird	Columbina inca	0.0475	967.5	Stephens et al. (2019)	BNA	BirdLife
Mammal	Raphicerus sharpei	8.21	0.85	Damuth (1987)	J. DAMUTH, “Interspecific allometry of population density in mammals and other animals: the independence of body mass and population energy‐use,” Biol. J. Linn. Soc., vol. 31, no. 3, pp. 193–246, 1987, doi: 10.1111/j.1095-8312.1987.tb01990.x.				Bird	Columbina inca	0.0475	368.75	Stephens et al. (2019)	BNA	BirdLife
Mammal	Rattus exulans	0.062	2280	Damuth (1987)	J. DAMUTH, “Interspecific allometry of population density in mammals and other animals: the independence of body mass and population energy‐use,” Biol. J. Linn. Soc., vol. 31, no. 3, pp. 193–246, 1987, doi: 10.1111/j.1095-8312.1987.tb01990.x.				Bird	Columbina inca	0.0475	1012.5	Stephens et al. (2019)	BNA	BirdLife
Mammal	Rattus fuscipes	0.125	1770	Damuth (1987)	J. DAMUTH, “Interspecific allometry of population density in mammals and other animals: the independence of body mass and population energy‐use,” Biol. J. Linn. Soc., vol. 31, no. 3, pp. 193–246, 1987, doi: 10.1111/j.1095-8312.1987.tb01990.x.				Bird	Columbina inca	0.0475	21.75	Stephens et al. (2019)	BNA	BirdLife
Mammal	Rattus tiomanicus	0.112	227	Damuth (1987)	J. DAMUTH, “Interspecific allometry of population density in mammals and other animals: the independence of body mass and population energy‐use,” Biol. J. Linn. Soc., vol. 31, no. 3, pp. 193–246, 1987, doi: 10.1111/j.1095-8312.1987.tb01990.x.				Bird	Columbina inca	0.0475	1	Stephens et al. (2019)	BNA	BirdLife
Mammal	Rattus villosissimus	0.251	3350	Damuth (1987)	J. DAMUTH, “Interspecific allometry of population density in mammals and other animals: the independence of body mass and population energy‐use,” Biol. J. Linn. Soc., vol. 31, no. 3, pp. 193–246, 1987, doi: 10.1111/j.1095-8312.1987.tb01990.x.				Bird	Columbina inca	0.0475	575	Stephens et al. (2019)	BNA	BirdLife
Mammal	Rattus whiteheadi	0.054	50	Damuth (1987)	J. DAMUTH, “Interspecific allometry of population density in mammals and other animals: the independence of body mass and population energy‐use,” Biol. J. Linn. Soc., vol. 31, no. 3, pp. 193–246, 1987, doi: 10.1111/j.1095-8312.1987.tb01990.x.				Bird	Columbina inca	0.0475	256.25	Stephens et al. (2019)	BNA	BirdLife
Mammal	Redunca arundinum	59.4	1.46	Damuth (1987)	J. DAMUTH, “Interspecific allometry of population density in mammals and other animals: the independence of body mass and population energy‐use,” Biol. J. Linn. Soc., vol. 31, no. 3, pp. 193–246, 1987, doi: 10.1111/j.1095-8312.1987.tb01990.x.				Bird	Columbina inca	0.0475	172.727	Stephens et al. (2019)	BNA	BirdLife
Mammal	Redunca fulvorufula	28	6.69	Damuth (1987)	J. DAMUTH, “Interspecific allometry of population density in mammals and other animals: the independence of body mass and population energy‐use,” Biol. J. Linn. Soc., vol. 31, no. 3, pp. 193–246, 1987, doi: 10.1111/j.1095-8312.1987.tb01990.x.				Bird	Columbina minuta	0.03259	1.8	Stephens et al. (2019)	BirdLife	BirdLife
Mammal	Redunca redunca	43.5	0.81	Damuth (1987)	J. DAMUTH, “Interspecific allometry of population density in mammals and other animals: the independence of body mass and population energy‐use,” Biol. J. Linn. Soc., vol. 31, no. 3, pp. 193–246, 1987, doi: 10.1111/j.1095-8312.1987.tb01990.x.				Bird	Columbina passerina	0.03536	50	Stephens et al. (2019)	BNA	BirdLife
Mammal	Reithrodon auritus	0.085	69	Damuth (1987)	J. DAMUTH, “Interspecific allometry of population density in mammals and other animals: the independence of body mass and population energy‐use,” Biol. J. Linn. Soc., vol. 31, no. 3, pp. 193–246, 1987, doi: 10.1111/j.1095-8312.1987.tb01990.x.				Bird	Columbina passerina	0.03536	210.9	Stephens et al. (2019)	BNA	BirdLife
Mammal	Reithrodontomys fulvescens	0.021	598	Damuth (1987)	J. DAMUTH, “Interspecific allometry of population density in mammals and other animals: the independence of body mass and population energy‐use,” Biol. J. Linn. Soc., vol. 31, no. 3, pp. 193–246, 1987, doi: 10.1111/j.1095-8312.1987.tb01990.x.				Bird	Columbina passerina	0.03536	400	Stephens et al. (2019)	BNA	BirdLife
Mammal	Reithrodontomys megalotis	0.016	1530	Damuth (1987)	J. DAMUTH, “Interspecific allometry of population density in mammals and other animals: the independence of body mass and population energy‐use,” Biol. J. Linn. Soc., vol. 31, no. 3, pp. 193–246, 1987, doi: 10.1111/j.1095-8312.1987.tb01990.x.				Bird	Columbina passerina	0.03536	1600	Stephens et al. (2019)	BNA	BirdLife
Mammal	Rhabdomys pumilio	0.044	224	Damuth (1987)	J. DAMUTH, “Interspecific allometry of population density in mammals and other animals: the independence of body mass and population energy‐use,” Biol. J. Linn. Soc., vol. 31, no. 3, pp. 193–246, 1987, doi: 10.1111/j.1095-8312.1987.tb01990.x.				Bird	Columbina passerina	0.03536	0.9	Stephens et al. (2019)	BNA	BirdLife
Mammal	Rhinoceros sondaicus	997	0.12	Damuth (1987)	J. DAMUTH, “Interspecific allometry of population density in mammals and other animals: the independence of body mass and population energy‐use,” Biol. J. Linn. Soc., vol. 31, no. 3, pp. 193–246, 1987, doi: 10.1111/j.1095-8312.1987.tb01990.x.				Bird	Columbina passerina	0.03536	390	Stephens et al. (2019)	BNA	BirdLife
Mammal	Rhinoceros unicornis	1255	6.27	Damuth (1987)	J. DAMUTH, “Interspecific allometry of population density in mammals and other animals: the independence of body mass and population energy‐use,” Biol. J. Linn. Soc., vol. 31, no. 3, pp. 193–246, 1987, doi: 10.1111/j.1095-8312.1987.tb01990.x.				Bird	Columbina passerina	0.03536	4.2	Stephens et al. (2019)	BNA	BirdLife
Mammal	Rhipidomys mastacalis	0.115	144	Damuth (1987)	J. DAMUTH, “Interspecific allometry of population density in mammals and other animals: the independence of body mass and population energy‐use,” Biol. J. Linn. Soc., vol. 31, no. 3, pp. 193–246, 1987, doi: 10.1111/j.1095-8312.1987.tb01990.x.				Bird	Columbina passerina	0.03536	800	Stephens et al. (2019)	BirdLife	BirdLife
Mammal	Saccostomus campestris	0.045	870	Damuth (1987)	J. DAMUTH, “Interspecific allometry of population density in mammals and other animals: the independence of body mass and population energy‐use,” Biol. J. Linn. Soc., vol. 31, no. 3, pp. 193–246, 1987, doi: 10.1111/j.1095-8312.1987.tb01990.x.				Bird	Columbina passerina	0.03536	26	Stephens et al. (2019)	BirdLife	BirdLife
Mammal	Saguinus midas	0.315	33	Damuth (1987)	J. DAMUTH, “Interspecific allometry of population density in mammals and other animals: the independence of body mass and population energy‐use,” Biol. J. Linn. Soc., vol. 31, no. 3, pp. 193–246, 1987, doi: 10.1111/j.1095-8312.1987.tb01990.x.				Bird	Columbina passerina	0.03536	30	Stephens et al. (2019)	BNA	BirdLife
Mammal	Saiga tatarica	42.5	0.8	Damuth (1987)	J. DAMUTH, “Interspecific allometry of population density in mammals and other animals: the independence of body mass and population energy‐use,” Biol. J. Linn. Soc., vol. 31, no. 3, pp. 193–246, 1987, doi: 10.1111/j.1095-8312.1987.tb01990.x.				Bird	Columbina passerina	0.03536	2.7	Stephens et al. (2019)	BNA	BirdLife
Mammal	Saimiri oerstedi	0.665	25	Damuth (1987)	J. DAMUTH, “Interspecific allometry of population density in mammals and other animals: the independence of body mass and population energy‐use,” Biol. J. Linn. Soc., vol. 31, no. 3, pp. 193–246, 1987, doi: 10.1111/j.1095-8312.1987.tb01990.x.				Bird	Columbina passerina	0.03536	125	Stephens et al. (2019)	BNA	BirdLife
Mammal	Schoinobates volans	1.25	83	Damuth (1987)	J. DAMUTH, “Interspecific allometry of population density in mammals and other animals: the independence of body mass and population energy‐use,” Biol. J. Linn. Soc., vol. 31, no. 3, pp. 193–246, 1987, doi: 10.1111/j.1095-8312.1987.tb01990.x.				Bird	Conioptilon mcilhennyi	0.09	1.7	Stephens et al. (2019)	BirdLife	BirdLife
Mammal	Sciurus carolinensis	0.53	701	Damuth (1987)	J. DAMUTH, “Interspecific allometry of population density in mammals and other animals: the independence of body mass and population energy‐use,” Biol. J. Linn. Soc., vol. 31, no. 3, pp. 193–246, 1987, doi: 10.1111/j.1095-8312.1987.tb01990.x.				Bird	Conioptilon mcilhennyi	0.09	0.9	Stephens et al. (2019)	BirdLife	BirdLife
Mammal	Sciurus granatensis	0.275	45	Damuth (1987)	J. DAMUTH, “Interspecific allometry of population density in mammals and other animals: the independence of body mass and population energy‐use,” Biol. J. Linn. Soc., vol. 31, no. 3, pp. 193–246, 1987, doi: 10.1111/j.1095-8312.1987.tb01990.x.				Bird	Coracopsis barklyi	0.18624	24	Stephens et al. (2019)	HBW	BirdLife
Mammal	Sciurus griseus	0.68	431	Damuth (1987)	J. DAMUTH, “Interspecific allometry of population density in mammals and other animals: the independence of body mass and population energy‐use,” Biol. J. Linn. Soc., vol. 31, no. 3, pp. 193–246, 1987, doi: 10.1111/j.1095-8312.1987.tb01990.x.				Bird	Coracopsis barklyi	0.18624	14	Stephens et al. (2019)	HBW	BirdLife
Mammal	Sciurus langsdorffi	0.275	300	Damuth (1987)	J. DAMUTH, “Interspecific allometry of population density in mammals and other animals: the independence of body mass and population energy‐use,” Biol. J. Linn. Soc., vol. 31, no. 3, pp. 193–246, 1987, doi: 10.1111/j.1095-8312.1987.tb01990.x.				Bird	Corapipo gutturalis	0.0082	12.4	Stephens et al. (2019)	BirdLife	BirdLife
Mammal	Setonix brachyurus	3	511	Damuth (1987)	http://scholar.google.co.uk/scholar_url?url=https://www.ibs.bialowieza.pl/g2/pdf/1614.pdf&hl=en&sa=X&ei=etjBYOH7JoXSmAGuvJ7YDw&scisig=AAGBfm3m0eAzjWrLJRycVc_ondiPNzofAQ&nossl=1&oi=scholarr				Bird	Corapipo gutturalis	0.0082	0.9	Stephens et al. (2019)	BirdLife	BirdLife
Mammal	Setonix brachyurus	3	511	Damuth (1987)	J. DAMUTH, “Interspecific allometry of population density in mammals and other animals: the independence of body mass and population energy‐use,” Biol. J. Linn. Soc., vol. 31, no. 3, pp. 193–246, 1987, doi: 10.1111/j.1095-8312.1987.tb01990.x.				Bird	Corythaeola cristata	0.96499	1	Stephens et al. (2019)	BirdLife	BirdLife
Mammal	Sigmodon fulviventer	0.12	1460	Damuth (1987)	J. DAMUTH, “Interspecific allometry of population density in mammals and other animals: the independence of body mass and population energy‐use,” Biol. J. Linn. Soc., vol. 31, no. 3, pp. 193–246, 1987, doi: 10.1111/j.1095-8312.1987.tb01990.x.				Bird	Corythaeola cristata	0.96499	2	Stephens et al. (2019)	BirdLife	BirdLife
Mammal	Sigmodon hispidus	0.129	2220	Damuth (1987)	J. DAMUTH, “Interspecific allometry of population density in mammals and other animals: the independence of body mass and population energy‐use,” Biol. J. Linn. Soc., vol. 31, no. 3, pp. 193–246, 1987, doi: 10.1111/j.1095-8312.1987.tb01990.x.				Bird	Corythaixoides concolor	0.258	16	Stephens et al. (2019)	BirdLife	BirdLife
Mammal	Sigmomys alstoni	0.05	50	Damuth (1987)	J. DAMUTH, “Interspecific allometry of population density in mammals and other animals: the independence of body mass and population energy‐use,” Biol. J. Linn. Soc., vol. 31, no. 3, pp. 193–246, 1987, doi: 10.1111/j.1095-8312.1987.tb01990.x.				Bird	Cotinga cayana	0.0618	13.9	Stephens et al. (2019)	BirdLife	BirdLife
Mammal	Spermophilus armatus	0.35	5130	Damuth (1987)	J. DAMUTH, “Interspecific allometry of population density in mammals and other animals: the independence of body mass and population energy‐use,” Biol. J. Linn. Soc., vol. 31, no. 3, pp. 193–246, 1987, doi: 10.1111/j.1095-8312.1987.tb01990.x.				Bird	Cotinga cayana	0.0618	1.6	Stephens et al. (2019)	BirdLife	BirdLife
Mammal	Spermophilus franklini	0.5	500	Damuth (1987)	J. DAMUTH, “Interspecific allometry of population density in mammals and other animals: the independence of body mass and population energy‐use,” Biol. J. Linn. Soc., vol. 31, no. 3, pp. 193–246, 1987, doi: 10.1111/j.1095-8312.1987.tb01990.x.				Bird	Cotinga cotinga	0.054	1.8	Stephens et al. (2019)	BirdLife	BirdLife
Mammal	Spermophilus richardsonii	0.351	3280	Damuth (1987)	J. DAMUTH, “Interspecific allometry of population density in mammals and other animals: the independence of body mass and population energy‐use,” Biol. J. Linn. Soc., vol. 31, no. 3, pp. 193–246, 1987, doi: 10.1111/j.1095-8312.1987.tb01990.x.				Bird	Crax alector	2.872	9.2	Stephens et al. (2019)	BirdLife	BirdLife
Mammal	Spermophilus spilosoma	0.107	105	Damuth (1987)	J. DAMUTH, “Interspecific allometry of population density in mammals and other animals: the independence of body mass and population energy‐use,” Biol. J. Linn. Soc., vol. 31, no. 3, pp. 193–246, 1987, doi: 10.1111/j.1095-8312.1987.tb01990.x.				Bird	Crax alector	2.872	80	Stephens et al. (2019)	HBW	BirdLife
Mammal	Spermophilus tridecemlineatus	0.2	318	Damuth (1987)	J. DAMUTH, “Interspecific allometry of population density in mammals and other animals: the independence of body mass and population energy‐use,” Biol. J. Linn. Soc., vol. 31, no. 3, pp. 193–246, 1987, doi: 10.1111/j.1095-8312.1987.tb01990.x.				Bird	Crax alector	2.872	8	Stephens et al. (2019)	HBW	BirdLife
Mammal	Spermophilus undulatus	0.8	330	Damuth (1987)	J. DAMUTH, “Interspecific allometry of population density in mammals and other animals: the independence of body mass and population energy‐use,” Biol. J. Linn. Soc., vol. 31, no. 3, pp. 193–246, 1987, doi: 10.1111/j.1095-8312.1987.tb01990.x.				Bird	Crax alector	2.872	1.1	Stephens et al. (2019)	BirdLife	BirdLife
Mammal	Stochomys longicaudatus	0.071	94	Damuth (1987)	J. DAMUTH, “Interspecific allometry of population density in mammals and other animals: the independence of body mass and population energy‐use,” Biol. J. Linn. Soc., vol. 31, no. 3, pp. 193–246, 1987, doi: 10.1111/j.1095-8312.1987.tb01990.x.				Bird	Crax daubentoni	2.49991	160.7	Stephens et al. (2019)	HBW	BirdLife
Mammal	Sundasciurus tenuis	0.1	23	Damuth (1987)	J. DAMUTH, “Interspecific allometry of population density in mammals and other animals: the independence of body mass and population energy‐use,” Biol. J. Linn. Soc., vol. 31, no. 3, pp. 193–246, 1987, doi: 10.1111/j.1095-8312.1987.tb01990.x.				Bird	Crax daubentoni	2.49991	80	Stephens et al. (2019)	HBW	BirdLife
Mammal	Sus scrofa	55.3	2.84	Damuth (1987)	J. DAMUTH, “Interspecific allometry of population density in mammals and other animals: the independence of body mass and population energy‐use,” Biol. J. Linn. Soc., vol. 31, no. 3, pp. 193–246, 1987, doi: 10.1111/j.1095-8312.1987.tb01990.x.				Bird	Crax daubentoni	2.49991	43.7	Stephens et al. (2019)	HBW	BirdLife
Mammal	Sylvicapra grimmia	11.3	1.53	Damuth (1987)	J. DAMUTH, “Interspecific allometry of population density in mammals and other animals: the independence of body mass and population energy‐use,” Biol. J. Linn. Soc., vol. 31, no. 3, pp. 193–246, 1987, doi: 10.1111/j.1095-8312.1987.tb01990.x.				Bird	Crax daubentoni	2.49991	2.7	Stephens et al. (2019)	HBW	BirdLife
Mammal	Sylvilagus auduboni	0.854	35.4	Damuth (1987)	J. DAMUTH, “Interspecific allometry of population density in mammals and other animals: the independence of body mass and population energy‐use,” Biol. J. Linn. Soc., vol. 31, no. 3, pp. 193–246, 1987, doi: 10.1111/j.1095-8312.1987.tb01990.x.				Bird	Crax fasciolata	2.6	4.66	Stephens et al. (2019)	HBW	BirdLife
Mammal	Sylvilagus bachmani	0.692	554	Damuth (1987)	J. DAMUTH, “Interspecific allometry of population density in mammals and other animals: the independence of body mass and population energy‐use,” Biol. J. Linn. Soc., vol. 31, no. 3, pp. 193–246, 1987, doi: 10.1111/j.1095-8312.1987.tb01990.x.				Bird	Crinifer piscator	0.37	100	Stephens et al. (2019)	HBW	BirdLife
Mammal	Sylvilagus floridanus	1.13	588	Damuth (1987)	J. DAMUTH, “Interspecific allometry of population density in mammals and other animals: the independence of body mass and population energy‐use,” Biol. J. Linn. Soc., vol. 31, no. 3, pp. 193–246, 1987, doi: 10.1111/j.1095-8312.1987.tb01990.x.				Bird	Criniferoides leucogaster	0.21616	150	Stephens et al. (2019)	BirdLife	BirdLife
Mammal	Sylvilagus nuttalli	1.02	68.8	Damuth (1987)	J. DAMUTH, “Interspecific allometry of population density in mammals and other animals: the independence of body mass and population energy‐use,” Biol. J. Linn. Soc., vol. 31, no. 3, pp. 193–246, 1987, doi: 10.1111/j.1095-8312.1987.tb01990.x.				Bird	Criniferoides leucogaster	0.21616	20	Stephens et al. (2019)	BirdLife	BirdLife
Mammal	Symphalangus syndactylus	10.7	5.2	Damuth (1987)	J. DAMUTH, “Interspecific allometry of population density in mammals and other animals: the independence of body mass and population energy‐use,” Biol. J. Linn. Soc., vol. 31, no. 3, pp. 193–246, 1987, doi: 10.1111/j.1095-8312.1987.tb01990.x.				Bird	Cyanoramphus novaezelandiae	0.09022	1143.79	Stephens et al. (2019)	HANZAB	BirdLife
Mammal	Synaptomys cooperi	0.027	1850	Damuth (1987)	J. DAMUTH, “Interspecific allometry of population density in mammals and other animals: the independence of body mass and population energy‐use,” Biol. J. Linn. Soc., vol. 31, no. 3, pp. 193–246, 1987, doi: 10.1111/j.1095-8312.1987.tb01990.x.				Bird	Cyanoramphus novaezelandiae	0.09022	1.288	Stephens et al. (2019)	HANZAB	BirdLife
Mammal	Syncerus caffer	544	3.81	Damuth (1987)	J. DAMUTH, “Interspecific allometry of population density in mammals and other animals: the independence of body mass and population energy‐use,” Biol. J. Linn. Soc., vol. 31, no. 3, pp. 193–246, 1987, doi: 10.1111/j.1095-8312.1987.tb01990.x.				Bird	Cyclopsitta gulielmitertii	0.031	30	Stephens et al. (2019)	BirdLife	BirdLife
Mammal	Tachyoryctes splendens	0.2	3822	Damuth (1987)	J. DAMUTH, “Interspecific allometry of population density in mammals and other animals: the independence of body mass and population energy‐use,” Biol. J. Linn. Soc., vol. 31, no. 3, pp. 193–246, 1987, doi: 10.1111/j.1095-8312.1987.tb01990.x.				Bird	Cyclopsitta melanogenia	0.031	30	Stephens et al. (2019)	HBW	BirdLife
Mammal	Tamias striatus	0.097	2060	Damuth (1987)	J. DAMUTH, “Interspecific allometry of population density in mammals and other animals: the independence of body mass and population energy‐use,” Biol. J. Linn. Soc., vol. 31, no. 3, pp. 193–246, 1987, doi: 10.1111/j.1095-8312.1987.tb01990.x.				Bird	Deroptyus accipitrinus	0.246	0.6	Stephens et al. (2019)	BirdLife	BirdLife
Mammal	Tamiasciurus hudsonicus	0.207	148	Damuth (1987)	J. DAMUTH, “Interspecific allometry of population density in mammals and other animals: the independence of body mass and population energy‐use,” Biol. J. Linn. Soc., vol. 31, no. 3, pp. 193–246, 1987, doi: 10.1111/j.1095-8312.1987.tb01990.x.				Bird	Deroptyus accipitrinus	0.246	18.4	Stephens et al. (2019)	BirdLife	BirdLife
Mammal	Tapirus bairdii	300	0.63	Damuth (1987)	J. DAMUTH, “Interspecific allometry of population density in mammals and other animals: the independence of body mass and population energy‐use,” Biol. J. Linn. Soc., vol. 31, no. 3, pp. 193–246, 1987, doi: 10.1111/j.1095-8312.1987.tb01990.x.				Bird	Dicaeum aureolimbatum	0.0081	415.2	Stephens et al. (2019)	BirdLife	BirdLife
Mammal	Tapirus terrestris	175	0.8	Damuth (1987)	J. DAMUTH, “Interspecific allometry of population density in mammals and other animals: the independence of body mass and population energy‐use,” Biol. J. Linn. Soc., vol. 31, no. 3, pp. 193–246, 1987, doi: 10.1111/j.1095-8312.1987.tb01990.x.				Bird	Dicaeum aureolimbatum	0.0081	566	Stephens et al. (2019)	BirdLife	BirdLife
Mammal	Tatera kempii	0.101	725	Damuth (1987)	J. DAMUTH, “Interspecific allometry of population density in mammals and other animals: the independence of body mass and population energy‐use,” Biol. J. Linn. Soc., vol. 31, no. 3, pp. 193–246, 1987, doi: 10.1111/j.1095-8312.1987.tb01990.x.				Bird	Dicaeum bicolor	0.0091	163	Stephens et al. (2019)	BirdLife	BirdLife
Mammal	Taterillus gracilis	0.051	528	Damuth (1987)	J. DAMUTH, “Interspecific allometry of population density in mammals and other animals: the independence of body mass and population energy‐use,” Biol. J. Linn. Soc., vol. 31, no. 3, pp. 193–246, 1987, doi: 10.1111/j.1095-8312.1987.tb01990.x.				Bird	Dicaeum celebicum	0.0065	72.3	Stephens et al. (2019)	BirdLife	BirdLife
Mammal	Taterillus pygargus	0.062	550	Damuth (1987)	J. DAMUTH, “Interspecific allometry of population density in mammals and other animals: the independence of body mass and population energy‐use,” Biol. J. Linn. Soc., vol. 31, no. 3, pp. 193–246, 1987, doi: 10.1111/j.1095-8312.1987.tb01990.x.				Bird	Dicaeum celebicum	0.0065	356.4	Stephens et al. (2019)	BirdLife	BirdLife
Mammal	Taurotragus oryx	453	0.345	Damuth (1987)	J. DAMUTH, “Interspecific allometry of population density in mammals and other animals: the independence of body mass and population energy‐use,” Biol. J. Linn. Soc., vol. 31, no. 3, pp. 193–246, 1987, doi: 10.1111/j.1095-8312.1987.tb01990.x.				Bird	Dicaeum chrysorrheum	0.009	20	Stephens et al. (2019)	BirdLife	BirdLife
Mammal	Tayassu tajacu	21.7	7.46	Damuth (1987)	J. DAMUTH, “Interspecific allometry of population density in mammals and other animals: the independence of body mass and population energy‐use,” Biol. J. Linn. Soc., vol. 31, no. 3, pp. 193–246, 1987, doi: 10.1111/j.1095-8312.1987.tb01990.x.				Bird	Dicaeum cruentatum	0.0056	40	Stephens et al. (2019)	BirdLife	BirdLife
Mammal	Thamnomys dolichurus	0.042	343	Damuth (1987)	J. DAMUTH, “Interspecific allometry of population density in mammals and other animals: the independence of body mass and population energy‐use,” Biol. J. Linn. Soc., vol. 31, no. 3, pp. 193–246, 1987, doi: 10.1111/j.1095-8312.1987.tb01990.x.				Bird	Dicaeum erythrothorax	0.00894	171	Stephens et al. (2019)	BirdLife	BirdLife
Mammal	Theropithecus gelada	17.1	69.5	Damuth (1987)	J. DAMUTH, “Interspecific allometry of population density in mammals and other animals: the independence of body mass and population energy‐use,” Biol. J. Linn. Soc., vol. 31, no. 3, pp. 193–246, 1987, doi: 10.1111/j.1095-8312.1987.tb01990.x.				Bird	Dicaeum erythrothorax	0.00894	1156	Stephens et al. (2019)	BirdLife	BirdLife
Mammal	Thomomys bottae	0.154	2200	Damuth (1987)	J. DAMUTH, “Interspecific allometry of population density in mammals and other animals: the independence of body mass and population energy‐use,” Biol. J. Linn. Soc., vol. 31, no. 3, pp. 193–246, 1987, doi: 10.1111/j.1095-8312.1987.tb01990.x.				Bird	Dicaeum geelvinkianum	0.0068	10	Stephens et al. (2019)	BirdLife	BirdLife
Mammal	Thomomys talpoides	0.093	2480	Damuth (1987)	J. DAMUTH, “Interspecific allometry of population density in mammals and other animals: the independence of body mass and population energy‐use,” Biol. J. Linn. Soc., vol. 31, no. 3, pp. 193–246, 1987, doi: 10.1111/j.1095-8312.1987.tb01990.x.				Bird	Dicaeum hirundinaceum	0.00904	17	Stephens et al. (2019)	HANZAB	BirdLife
Mammal	Tragelaphus angasi	90.6	0.209	Damuth (1987)	J. DAMUTH, “Interspecific allometry of population density in mammals and other animals: the independence of body mass and population energy‐use,” Biol. J. Linn. Soc., vol. 31, no. 3, pp. 193–246, 1987, doi: 10.1111/j.1095-8312.1987.tb01990.x.				Bird	Dicaeum hirundinaceum	0.00904	20	Stephens et al. (2019)	HANZAB	BirdLife
Mammal	Tragelaphus imberbis	110	0.182	Damuth (1987)	J. DAMUTH, “Interspecific allometry of population density in mammals and other animals: the independence of body mass and population energy‐use,” Biol. J. Linn. Soc., vol. 31, no. 3, pp. 193–246, 1987, doi: 10.1111/j.1095-8312.1987.tb01990.x.				Bird	Dicaeum hirundinaceum	0.00904	40	Stephens et al. (2019)	HANZAB	BirdLife
Mammal	Tragelaphus scriptus	40.8	10.3	Damuth (1987)	J. DAMUTH, “Interspecific allometry of population density in mammals and other animals: the independence of body mass and population energy‐use,” Biol. J. Linn. Soc., vol. 31, no. 3, pp. 193–246, 1987, doi: 10.1111/j.1095-8312.1987.tb01990.x.				Bird	Dicaeum hirundinaceum	0.00904	40	Stephens et al. (2019)	HANZAB	BirdLife
Mammal	Tragelaphus spekei	74.8	110	Damuth (1987)	J. DAMUTH, “Interspecific allometry of population density in mammals and other animals: the independence of body mass and population energy‐use,” Biol. J. Linn. Soc., vol. 31, no. 3, pp. 193–246, 1987, doi: 10.1111/j.1095-8312.1987.tb01990.x.				Bird	Dicaeum hirundinaceum	0.00904	200	Stephens et al. (2019)	HANZAB	BirdLife
Mammal	Tragelaphus strepsiceros	171	1.79	Damuth (1987)	J. DAMUTH, “Interspecific allometry of population density in mammals and other animals: the independence of body mass and population energy‐use,” Biol. J. Linn. Soc., vol. 31, no. 3, pp. 193–246, 1987, doi: 10.1111/j.1095-8312.1987.tb01990.x.				Bird	Dicaeum hirundinaceum	0.00904	40	Stephens et al. (2019)	HANZAB	BirdLife
Mammal	Tragulus memmina	3.2	3.1	Damuth (1987)	J. DAMUTH, “Interspecific allometry of population density in mammals and other animals: the independence of body mass and population energy‐use,” Biol. J. Linn. Soc., vol. 31, no. 3, pp. 193–246, 1987, doi: 10.1111/j.1095-8312.1987.tb01990.x.				Bird	Dicaeum hirundinaceum	0.00904	13	Stephens et al. (2019)	HANZAB	BirdLife
Mammal	Trichosurus caninus	2.8	150	Damuth (1987)	J. DAMUTH, “Interspecific allometry of population density in mammals and other animals: the independence of body mass and population energy‐use,” Biol. J. Linn. Soc., vol. 31, no. 3, pp. 193–246, 1987, doi: 10.1111/j.1095-8312.1987.tb01990.x.				Bird	Dicaeum hirundinaceum	0.00904	4	Stephens et al. (2019)	HANZAB	BirdLife
Mammal	Trichosurus vulpecula	2.08	75	Damuth (1987)	J. DAMUTH, “Interspecific allometry of population density in mammals and other animals: the independence of body mass and population energy‐use,” Biol. J. Linn. Soc., vol. 31, no. 3, pp. 193–246, 1987, doi: 10.1111/j.1095-8312.1987.tb01990.x.				Bird	Dicaeum hirundinaceum	0.00904	0.4	Stephens et al. (2019)	HANZAB	BirdLife
Mammal	Uranomys ruddi	0.034	214	Damuth (1987)	J. DAMUTH, “Interspecific allometry of population density in mammals and other animals: the independence of body mass and population energy‐use,” Biol. J. Linn. Soc., vol. 31, no. 3, pp. 193–246, 1987, doi: 10.1111/j.1095-8312.1987.tb01990.x.				Bird	Dicaeum hirundinaceum	0.00904	10	Stephens et al. (2019)	HANZAB	BirdLife
Mammal	Vicugna vicugna	47.5	3.5	Damuth (1987)	J. DAMUTH, “Interspecific allometry of population density in mammals and other animals: the independence of body mass and population energy‐use,” Biol. J. Linn. Soc., vol. 31, no. 3, pp. 193–246, 1987, doi: 10.1111/j.1095-8312.1987.tb01990.x.				Bird	Dicaeum hirundinaceum	0.00904	20	Stephens et al. (2019)	HANZAB	BirdLife
Mammal	Vombatus ursinus	225	11	Damuth (1987)	J. DAMUTH, “Interspecific allometry of population density in mammals and other animals: the independence of body mass and population energy‐use,” Biol. J. Linn. Soc., vol. 31, no. 3, pp. 193–246, 1987, doi: 10.1111/j.1095-8312.1987.tb01990.x.				Bird	Dicaeum hirundinaceum	0.00904	20	Stephens et al. (2019)	HANZAB	BirdLife
Mammal	Wallabia agilis	10	20	Damuth (1987)	J. DAMUTH, “Interspecific allometry of population density in mammals and other animals: the independence of body mass and population energy‐use,” Biol. J. Linn. Soc., vol. 31, no. 3, pp. 193–246, 1987, doi: 10.1111/j.1095-8312.1987.tb01990.x.				Bird	Dicaeum hirundinaceum	0.00904	20	Stephens et al. (2019)	HANZAB	BirdLife
Mammal	Zapus hudsonicus	0.018	6430	Damuth (1987)	J. DAMUTH, “Interspecific allometry of population density in mammals and other animals: the independence of body mass and population energy‐use,” Biol. J. Linn. Soc., vol. 31, no. 3, pp. 193–246, 1987, doi: 10.1111/j.1095-8312.1987.tb01990.x.				Bird	Dicaeum hirundinaceum	0.00904	40	Stephens et al. (2019)	HANZAB	BirdLife
Mammal	Zapus princeps	0.029	330	Damuth (1987)	J. DAMUTH, “Interspecific allometry of population density in mammals and other animals: the independence of body mass and population energy‐use,” Biol. J. Linn. Soc., vol. 31, no. 3, pp. 193–246, 1987, doi: 10.1111/j.1095-8312.1987.tb01990.x.				Bird	Dicaeum hirundinaceum	0.00904	19	Stephens et al. (2019)	HANZAB	BirdLife
Mammal	Zygodontomys brevicauda	0.056	279	Damuth (1987)	J. DAMUTH, “Interspecific allometry of population density in mammals and other animals: the independence of body mass and population energy‐use,” Biol. J. Linn. Soc., vol. 31, no. 3, pp. 193–246, 1987, doi: 10.1111/j.1095-8312.1987.tb01990.x.				Bird	Dicaeum hirundinaceum	0.00904	8	Stephens et al. (2019)	HANZAB	BirdLife
Mammal	Addax nasomaculatus	94.7	0.06	PanTHERIA	511;543;899;1297;1525;1848;2655;2693				Bird	Dicaeum hirundinaceum	0.00904	57	Stephens et al. (2019)	HANZAB	BirdLife
Mammal	Aepyceros melampus	52.3	13	PanTHERIA	543;730;854;869;1297;1525;1573;1763;1848;2338;2620;2629;2655;2693;3057				Bird	Dicaeum hirundinaceum	0.00904	63	Stephens et al. (2019)	HANZAB	BirdLife
Mammal	Aepyceros melampus	52.5917	13.36	PanTHERIA	543;730;854;869;1297;1525;1573;1763;1848;2338;2620;2629;2655;2693;3057				Bird	Dicaeum hirundinaceum	0.00904	30	Stephens et al. (2019)	HANZAB	BirdLife
Mammal	Agouti paca	8.18	49	PanTHERIA	543;730;905;1297;1627;1822;2151;2252;2431;2655				Bird	Dicaeum hirundinaceum	0.00904	23	Stephens et al. (2019)	HANZAB	BirdLife
Mammal	Ailuropoda melanoleuca	118	0.18	PanTHERIA	543;679;730;1113;1297;1573;2655				Bird	Dicaeum hirundinaceum	0.00904	21	Stephens et al. (2019)	HANZAB	BirdLife
Mammal	Ailuropoda melanoleuca	118	0.18	PanTHERIA	543;679;730;1113;1297;1573;2655				Bird	Dicaeum hirundinaceum	0.00904	29	Stephens et al. (2019)	HANZAB	BirdLife
Mammal	Alcelaphus buselaphus	164	3.39	PanTHERIA	543;730;869;1297;1525;1573;1763;1848;2629;2655;2693;2986				Bird	Dicaeum hirundinaceum	0.00904	30	Stephens et al. (2019)	HANZAB	BirdLife
Mammal	Alcelaphus buselaphus	160.938	3.65	PanTHERIA	543;730;869;1297;1525;1573;1763;1848;2629;2655;2693;2986				Bird	Dicaeum trigonostigma	0.0071	27	Stephens et al. (2019)	BirdLife	BirdLife
Mammal	Alcelaphus lichtensteinii	168.696	1.71	PanTHERIA	869;1297;1525;1848;2629;2655;2693				Bird	Dicaeum trigonostigma	0.0071	109	Stephens et al. (2019)	BirdLife	BirdLife
Mammal	Alces alces	461.901	0.4	PanTHERIA	543;653;730;1013;1297;1418;1555;1573;1763;2525;2573;2620;2655;2890;2986;3009;3010				Bird	Dicaeum vulneratum	0.00894	350	Stephens et al. (2019)	BirdLife	BirdLife
Mammal	Alces alces	481	0.4	PanTHERIA	495;543;653;730;1013;1297;1404;1418;1555;1573;1763;2525;2573;2620;2655;2718;2890;2986;3009;3010				Bird	Dicaeum vulneratum	0.00894	130	Stephens et al. (2019)	BirdLife	BirdLife
Mammal	Alouatta caraya	5.57696	80	PanTHERIA	67;208;543;702;730;890;1297;1544;1547;1848;2128;2151;2344;2493;2655;2660;2986				Bird	Dinemellia dinemelli	0.06389	10	Stephens et al. (2019)	BirdLife	BirdLife
Mammal	Alouatta fusca	5.19	89.1	PanTHERIA	890;905;1039;1132;1544;1848;2128;2151;2344;2488;2655;2986				Bird	Dinemellia dinemelli	0.06389	190	Stephens et al. (2019)	BirdLife	BirdLife
Mammal	Alouatta guariba	5.18833	89.09	PanTHERIA	890;905;1039;1132;1544;1848;2128;2151;2344;2488;2655;2986				Bird	Ducula aenea	0.545	10	Stephens et al. (2019)	BirdLife	BirdLife
Mammal	Alouatta palliata	6.58	59	PanTHERIA	208;543;702;730;890;905;1297;1544;1547;1577;1763;1767;1822;1848;2128;2151;2344;2489;2493;2655;2660;2986				Bird	Ducula badia	0.48599	24	Stephens et al. (2019)	BirdLife	BirdLife
Mammal	Alouatta palliata	6.57699	58.99	PanTHERIA	208;543;702;730;890;905;1297;1544;1547;1577;1763;1767;1822;1848;2128;2151;2344;2489;2493;2655;2660;2986				Bird	Ducula basilica	0.50719	17.7	Stephens et al. (2019)	BirdLife	BirdLife
Mammal	Alouatta pigra	7.2	8.54	PanTHERIA	543;702;730;905;1297;1544;1547;1848;2151;2344;2655;2660;2986				Bird	Ducula basilica	0.50719	103.2	Stephens et al. (2019)	BirdLife	BirdLife
Mammal	Alouatta pigra	7.17206	8.53	PanTHERIA	543;702;730;905;1297;1544;1547;1848;2151;2344;2655;2660;2986				Bird	Ducula concinna	0.80467	3.4	Stephens et al. (2019)	BirdLife	BirdLife
Mammal	Ammospermophilus harrisii	0.127	25.1	PanTHERIA	305;730;1297;1977;2111;2655;2974				Bird	Ducula concinna	0.80467	1.1	Stephens et al. (2019)	BirdLife	BirdLife
Mammal	Ammospermophilus harrisii	0.12657	24.97	PanTHERIA	305;730;1297;1977;2111;2655;2974				Bird	Ducula cuprea	0.486	12.3	Stephens et al. (2019)	HBW	BirdLife
Mammal	Anomalurus derbianus	0.665	49.6	PanTHERIA	904;1297;1535;2399;2655				Bird	Ducula neglecta	0.667	100	Stephens et al. (2019)	HBW	BirdLife
Mammal	Anomalurus derbianus	0.66584	50.43	PanTHERIA	904;1297;1535;2399;2655				Bird	Ducula neglecta	0.667	100	Stephens et al. (2019)	HBW	BirdLife
Mammal	Antidorcas marsupialis	33.2	10.4	PanTHERIA	543;730;869;917;1297;1525;1848;2629;2655;2693;2986				Bird	Ducula neglecta	0.667	150	Stephens et al. (2019)	HBW	BirdLife
Mammal	Antidorcas marsupialis	33.5712	10.69	PanTHERIA	543;730;869;917;1297;1525;1848;2629;2655;2693;2986				Bird	Ducula neglecta	0.667	150	Stephens et al. (2019)	HBW	BirdLife
Mammal	Antilocapra americana	46.9	0.83	PanTHERIA	511;519;543;730;764;1297;1404;1573;1763;1822;1848;2167;2655;2718;2986				Bird	Ducula oceanica	0.37153	1	Stephens et al. (2019)	BirdLife	BirdLife
Mammal	Antilocapra americana	47.45	0.82	PanTHERIA	511;519;543;730;764;1297;1404;1573;1763;1822;1848;2167;2655;2718;2986				Bird	Ducula oceanica	0.37153	60	Stephens et al. (2019)	BirdLife	BirdLife
Mammal	Antilope cervicapra	35.9	4.31	PanTHERIA	511;543;730;899;1297;1525;1848;2374;2655				Bird	Ducula pacifica	0.3942	5.2	Stephens et al. (2019)	BirdLife	BirdLife
Mammal	Antilope cervicapra	36.3011	4.25	PanTHERIA	511;543;730;899;1297;1525;1848;2374;2655				Bird	Ducula pacifica	0.3942	846	Stephens et al. (2019)	BirdLife	BirdLife
Mammal	Aotus vociferans	0.873	23.7	PanTHERIA	139;730;890;1544;1547;2151;2655				Bird	Ducula perspicillata	0.667	180	Stephens et al. (2019)	BirdLife	BirdLife
Mammal	Aotus vociferans	0.87299	23.51	PanTHERIA	139;730;890;1544;1547;2151;2655				Bird	Ducula perspicillata	0.667	16	Stephens et al. (2019)	BirdLife	BirdLife
Mammal	Aplodontia rufa	0.806	778	PanTHERIA	543;550;1297;1573;1822;1823;1849;1893;2655				Bird	Ducula rufigaster	0.436	30	Stephens et al. (2019)	BirdLife	BirdLife
Mammal	Aplodontia rufa	0.80621	778.39	PanTHERIA	543;550;1297;1573;1822;1823;1849;1893;2655				Bird	Ducula zoeae	0.568	50	Stephens et al. (2019)	BirdLife	BirdLife
Mammal	Ateles belzebuth	6.72	13.5	PanTHERIA	208;543;730;890;1297;1544;1547;1848;2151;2308;2344;2463;2655;2660;2912;2986				Bird	Ducula zoeae	0.568	50	Stephens et al. (2019)	HBW	BirdLife
Mammal	Ateles belzebuth	6.69242	13.49	PanTHERIA	208;543;730;890;1297;1544;1547;1848;2151;2308;2344;2463;2655;2660;2912;2986				Bird	Eclectus roratus	0.48076	1.2	Stephens et al. (2019)	BirdLife	BirdLife
Mammal	Ateles chamek	7.05392	3.39	PanTHERIA	1544;1547;1848;2145;2151;2251;2655;2912				Bird	Eclectus roratus	0.48076	10	Stephens et al. (2019)	HANZAB	BirdLife
Mammal	Ateles geoffroyi	7.61	19.2	PanTHERIA	208;730;1297;1544;1547;1763;1767;1848;2145;2151;2344;2463;2488;2489;2493;2655;2660;2912;2986				Bird	Eclectus roratus	0.48076	13	Stephens et al. (2019)	BirdLife	BirdLife
Mammal	Ateles geoffroyi	7.5824	19.06	PanTHERIA	208;730;1297;1544;1547;1763;1767;1848;2145;2151;2344;2463;2488;2489;2493;2655;2660;2912;2986				Bird	Enicognathus ferrugineus	0.16	10	Stephens et al. (2019)	BirdLife	BirdLife
Mammal	Avahi laniger	1.02	72	PanTHERIA	208;511;730;1046;1048;1261;1262;1297;1544;1547;1848;2151;2344;2488;2493;2655;2972;2973;2986				Bird	Eos bornea	0.156	32	Stephens et al. (2019)	BirdLife	BirdLife
Mammal	Avahi laniger	1.09228	84.85	PanTHERIA	208;511;730;1046;1048;1261;1262;1297;1544;1547;1848;2151;2344;2488;2493;2655;2973;2986				Bird	Eos bornea	0.156	781	Stephens et al. (2019)	BirdLife	BirdLife
Mammal	Avahi occidentalis	0.82898	66.99	PanTHERIA	511;1048;1261;1262;1544;1547;2344;2655;2972;2973				Bird	Eos histrio	0.11333	4.8	Stephens et al. (2019)	HBW	BirdLife
Mammal	Axis kuhlii	55	4.41	PanTHERIA	132;899;2525;2655;3010				Bird	Eos histrio	0.11333	9.1	Stephens et al. (2019)	BirdLife	BirdLife
Mammal	Axis kuhlii	55	4.44	PanTHERIA	132;899;2525;2655;3010				Bird	Eos histrio	0.11333	15.2	Stephens et al. (2019)	HBW	BirdLife
Mammal	Axis porcinus	37.4483	16.5	PanTHERIA	543;653;730;789;1297;2655;2986;3010				Bird	Eos histrio	0.11333	19.3	Stephens et al. (2019)	HBW	BirdLife
Mammal	Baiomys taylori	0.00744	2470	PanTHERIA	375;543;730;914;1166;1297;1402;1822;2345;2655				Bird	Eos histrio	0.11333	28.1	Stephens et al. (2019)	HBW	BirdLife
Mammal	Baiomys taylori	0.00743	2464.99	PanTHERIA	375;543;730;914;1166;1297;1402;1822;2345;2655				Bird	Eos histrio	0.11333	60.6	Stephens et al. (2019)	BirdLife	BirdLife
Mammal	Bathyergus suillus	0.77738	70	PanTHERIA	230;245;247;740;1297;1573;1822;1849;2413;2629;2655				Bird	Eos squamata	0.1	397.9	Stephens et al. (2019)	BirdLife	BirdLife
Mammal	Beatragus hunteri	79.1322	0.42	PanTHERIA	511;869;899;1297;1525;1848;2655;2693				Bird	Eos squamata	0.1	2.1	Stephens et al. (2019)	BirdLife	BirdLife
Mammal	Bison bison	624.577	0.28	PanTHERIA	511;543;730;764;899;1297;1404;1525;1573;1848;1962;2655;2718;2957;2986				Bird	Erythrura trichroa	0.01439	2.4	Stephens et al. (2019)	BirdLife	BirdLife
Mammal	Bison bison	620	0.28	PanTHERIA	511;543;730;764;899;1297;1404;1525;1573;1848;1962;2655;2718;2957;2986				Bird	Erythrura trichroa	0.01439	236	Stephens et al. (2019)	BirdLife	BirdLife
Mammal	Bison bonasus	673	0.89	PanTHERIA	511;543;730;899;1297;1525;1573;1848;1864;2655				Bird	Estrilda astrild	0.00829	250	Stephens et al. (2019)	BWP	BirdLife
Mammal	Bison bonasus	675.877	0.88	PanTHERIA	511;543;730;899;1297;1525;1573;1848;1864;2655				Bird	Estrilda astrild	0.00829	4	Stephens et al. (2019)	BirdLife	BirdLife
Mammal	Blastocerus dichotomus	111	0.13	PanTHERIA	730;890;899;1297;2286;2655;3010				Bird	Estrilda astrild	0.00829	230	Stephens et al. (2019)	BirdLife	BirdLife
Mammal	Blastocerus dichotomus	112.519	0.12	PanTHERIA	730;890;899;1297;2286;2655;3010				Bird	Estrilda astrild	0.00829	20	Stephens et al. (2019)	BWP	BirdLife
Mammal	Bos frontalis	800.143	0.54	PanTHERIA	511;543;730;899;1297;1525;1848;2655;2986				Bird	Estrilda astrild	0.00829	250	Stephens et al. (2019)	BSA	BirdLife
Mammal	Bos javanicus	627	0.76	PanTHERIA	511;730;899;1297;1525;1848;2152;2655				Bird	Estrilda rhodopyga	0.0077	10	Stephens et al. (2019)	BirdLife	BirdLife
Mammal	Bos javanicus	635.974	0.75	PanTHERIA	511;730;899;1297;1525;1848;2152;2655				Bird	Estrilda rhodopyga	0.0077	20	Stephens et al. (2019)	BirdLife	BirdLife
Mammal	Boselaphus tragocamelus	181	2.42	PanTHERIA	543;730;1297;1525;1848;2655;2986				Bird	Estrilda troglodytes	0.0076	720	Stephens et al. (2019)	BirdLife	BirdLife
Mammal	Boselaphus tragocamelus	182.253	2.39	PanTHERIA	543;730;1297;1525;1848;2655;2986				Bird	Eunymphicus uvaeensis	0.13	34	Stephens et al. (2019)	HBW	BirdLife
Mammal	Brachylagus idahoensis	0.443	865	PanTHERIA	95;1178;1297;1573;2124;2655				Bird	Eunymphicus uvaeensis	0.13	10	Stephens et al. (2019)	HBW	BirdLife
Mammal	Brachylagus idahoensis	0.43119	864.86	PanTHERIA	95;1178;1297;1573;2124;2655				Bird	Euplectes ardens	0.01902	10	Stephens et al. (2019)	BirdLife	BirdLife
Mammal	Bradypus tridactylus	4.28	153	PanTHERIA	730;889;890;905;1297;2151;2430;2431;2655				Bird	Euplectes ardens	0.01902	140	Stephens et al. (2019)	BirdLife	BirdLife
Mammal	Bradypus tridactylus	4.3758	151.37	PanTHERIA	730;889;890;905;1297;2151;2430;2431;2655				Bird	Euplectes capensis	0.03051	8	Stephens et al. (2019)	BirdLife	BirdLife
Mammal	Bradypus variegatus	3.86	512	PanTHERIA	730;887;889;890;905;1297;1822;1983;2106;2151;2430;2655				Bird	Eupsittula pertinax	0.08399	5.89	Stephens et al. (2019)	HBW	BirdLife
Mammal	Bradypus variegatus	4.13636	508.44	PanTHERIA	730;887;889;890;905;1297;1822;1983;2106;2151;2430;2655				Bird	Foudia flavicans	0.01534	122	Stephens et al. (2019)	BOA	BirdLife
Mammal	Bubalus bubalis	919	1.08	PanTHERIA	511;543;730;899;1297;1525;1848;2152;2655				Bird	Foudia flavicans	0.01534	64	Stephens et al. (2019)	BOA	BirdLife
Mammal	Bubalus bubalis	929.501	1.06	PanTHERIA	511;543;730;899;1297;1525;1848;2152;2655				Bird	Foudia rubra	0.0177	3.53	Stephens et al. (2019)	BirdLife	BirdLife
Mammal	Callicebus personatus	1.39	13	PanTHERIA	890;899;1544;1547;1605;1848;2145;2151;2344;2464;2655;2660;2986				Bird	Foudia rubra	0.0177	3.06	Stephens et al. (2019)	BirdLife	BirdLife
Mammal	Callicebus personatus	1.3908	13.03	PanTHERIA	890;899;1544;1547;1605;1848;2145;2151;2344;2464;2655;2660;2986				Bird	Foudia sechellarum	0.0171	2900	Stephens et al. (2019)	BOA	BirdLife
Mammal	Callosciurus erythraeus	0.283	613	PanTHERIA	32;543;1297;1573;1971;2584;2655;2799;2844				Bird	Foudia sechellarum	0.0171	4200	Stephens et al. (2019)	BOA	BirdLife
Mammal	Callosciurus erythraeus	0.28323	622.69	PanTHERIA	32;543;1297;1573;1971;2584;2655;2799;2844				Bird	Fringilla coelebs	0.02381	631	Stephens et al. (2019)	HBW	BirdLife
Mammal	Camelus bactrianus	554.516	0.06	PanTHERIA	511;543;600;719;899;1297;1848;2401;2655;2987				Bird	Fringilla coelebs	0.02381	6	Stephens et al. (2019)	BWP	BirdLife
Mammal	Camelus dromedarius	488	0.97	PanTHERIA	511;543;719;1274;1297;1594;1654;1822;1848;2655;3044				Bird	Fringilla coelebs	0.02381	10	Stephens et al. (2019)	HANZAB	BirdLife
Mammal	Camelus dromedarius	492.714	0.98	PanTHERIA	511;543;719;1274;1297;1594;1654;1822;1848;2655;3044				Bird	Fringilla coelebs	0.02381	98	Stephens et al. (2019)	HBW	BirdLife
Mammal	Capra hircus	46.9	7.69	PanTHERIA	453;543;730;1052;1297;1525;1573;1594;1598;1848;2555;2655;2986				Bird	Fringilla coelebs	0.02381	314	Stephens et al. (2019)	HBW	BirdLife
Mammal	Capra hircus	47.3865	7.58	PanTHERIA	453;543;730;1052;1297;1525;1573;1594;1598;1848;2555;2655;2986				Bird	Fringilla coelebs	0.02381	220	Stephens et al. (2019)	HBW	BirdLife
Mammal	Castor canadensis	18.1244	0.6	PanTHERIA	457;514;543;1297;1482;1573;1577;1849;2190;2338;2514;2588;2620;2655;2863				Bird	Fringilla coelebs	0.02381	204	Stephens et al. (2019)	HBW	BirdLife
Mammal	Cavia aperea	0.524	1830	PanTHERIA	730;890;1297;1849;2151;2456;2479;2655;2869				Bird	Fringilla coelebs	0.02381	290	Stephens et al. (2019)	HBW	BirdLife
Mammal	Cavia aperea	0.52438	1806.97	PanTHERIA	730;890;1297;1849;2151;2456;2479;2655;2869				Bird	Fringilla coelebs	0.02381	24	Stephens et al. (2019)	HBW	BirdLife
Mammal	Cephalophus adersi	9.25	3.66	PanTHERIA	511;869;899;1525;1848;2655;2693;3046				Bird	Fringilla coelebs	0.02381	631	Stephens et al. (2019)	BWP	BirdLife
Mammal	Cephalophus adersi	9.24995	3.65	PanTHERIA	511;869;899;1525;1848;2655;2693;3046				Bird	Fringilla coelebs	0.02381	42	Stephens et al. (2019)	HBW	BirdLife
Mammal	Cephalophus jentinki	68.4895	0.1	PanTHERIA	899;1525;1848;2655;2693;3046				Bird	Fringilla coelebs	0.02381	380	Stephens et al. (2019)	HBW	BirdLife
Mammal	Cephalophus natalensis	12	6.87	PanTHERIA	730;869;1297;1525;1848;2629;2655;2693;3046				Bird	Fringilla coelebs	0.02381	200	Stephens et al. (2019)	HBW	BirdLife
Mammal	Cephalophus natalensis	12.7245	6.92	PanTHERIA	730;869;1297;1525;1848;2629;2655;2693;2986;3046				Bird	Fringilla coelebs	0.02381	116	Stephens et al. (2019)	HBW	BirdLife
Mammal	Cephalophus nigrifrons	14.6763	2	PanTHERIA	543;869;904;1525;1848;2655;2693;3046				Bird	Fringilla montifringilla	0.02319	20	Stephens et al. (2019)	BWP	BirdLife
Mammal	Ceratotherium simum	2260	0.48	PanTHERIA	543;674;730;899;997;1196;1297;1348;1573;1763;2202;2232;2283;2335;2354;2355;2582;2613;2629;2655;2777;2887;2908;3136				Bird	Fringilla montifringilla	0.02319	200	Stephens et al. (2019)	HBW	BirdLife
Mammal	Ceratotherium simum	2285.94	0.47	PanTHERIA	543;674;730;899;997;1196;1297;1348;1573;1763;2202;2232;2283;2335;2354;2355;2582;2613;2629;2655;2777;2887;2908;3136				Bird	Fringilla montifringilla	0.02319	200	Stephens et al. (2019)	BWP	BirdLife
Mammal	Cercocebus galeritus	7.08	70.6	PanTHERIA	208;543;730;904;930;1297;1347;1544;1547;1611;1848;2344;2493;2655;2660;2986;3086				Bird	Fringilla montifringilla	0.02319	214	Stephens et al. (2019)	HBW	BirdLife
Mammal	Cercocebus galeritus	7.07766	70.11	PanTHERIA	208;543;730;904;930;1297;1347;1544;1547;1611;1848;2344;2493;2655;2660;2986;3086				Bird	Fringilla montifringilla	0.02319	200	Stephens et al. (2019)	HBW	BirdLife
Mammal	Cercocebus torquatus	7.29	12.3	PanTHERIA	208;543;730;1297;1347;1544;1547;1577;1766;1768;1848;2344;2489;2493;2655;2660;2986				Bird	Fringilla montifringilla	0.02319	130	Stephens et al. (2019)	HBW	BirdLife
Mammal	Cercocebus torquatus	7.29307	40.15	PanTHERIA	208;543;730;1297;1347;1544;1547;1577;1848;2344;2489;2493;2655;2660;2986				Bird	Gallicolumba rufigula	0.13	40	Stephens et al. (2019)	BirdLife	BirdLife
Mammal	Cercopithecus campbelli	3.64	18	PanTHERIA	208;543;681;730;1544;1547;1848;2344;2655;2660;2986				Bird	Gallirex porphyreolophus	0.259	2	Stephens et al. (2019)	BirdLife	BirdLife
Mammal	Cervus duvaucelii	169	11.4	PanTHERIA	511;653;730;899;1297;2525;2553;2655;3010				Bird	Geoffroyus geoffroyi	0.164	30	Stephens et al. (2019)	HBW	BirdLife
Mammal	Cervus elaphus	240.867	2.9	PanTHERIA	177;216;511;543;653;730;764;1297;1404;1573;1577;1594;1763;2338;2525;2620;2655;2718;2986;3009;3010				Bird	Geoffroyus geoffroyi	0.164	54	Stephens et al. (2019)	BirdLife	BirdLife
Mammal	Cervus nippon	53	0.75	PanTHERIA	653;935;1015;1297;1573;1594;2152;2525;2655;2986;3010				Bird	Geoffroyus geoffroyi	0.164	80	Stephens et al. (2019)	HBW	BirdLife
Mammal	Cervus nippon	53	0.75	PanTHERIA	653;935;1015;1297;1573;1594;2152;2525;2655;2986;3010				Bird	Geoffroyus geoffroyi	0.164	12	Stephens et al. (2019)	BirdLife	BirdLife
Mammal	Cervus unicolor	176	4.9	PanTHERIA	653;730;789;1297;2133;2152;2525;2655;2986;3010				Bird	Geoffroyus geoffroyi	0.164	30	Stephens et al. (2019)	HANZAB	BirdLife
Mammal	Chaetodipus fallax	0.0183	907	PanTHERIA	543;808;1297;1726;2655				Bird	Geopelia striata	0.0566	444.444	Stephens et al. (2019)	HANZAB	BirdLife
Mammal	Chaetodipus fallax	0.01919	502.5	PanTHERIA	543;808;1297;1726;1822;1849;2655				Bird	Geotrygon chrysia	0.169	20	Stephens et al. (2019)	BirdLife	BirdLife
Mammal	Chinchilla lanigera	0.48	944	PanTHERIA	511;543;890;899;1297;1492;1577;1627;1822;2151;2655				Bird	Geotrygon chrysia	0.169	10	Stephens et al. (2019)	BirdLife	BirdLife
Mammal	Chinchilla lanigera	0.48028	958.94	PanTHERIA	511;543;890;899;1297;1492;1577;1627;1822;2151;2655				Bird	Geotrygon montana	0.13386	1.1	Stephens et al. (2019)	BirdLife	BirdLife
Mammal	Chiropotes albinasus	2.8	6.62	PanTHERIA	543;730;890;1297;1544;1547;1848;2151;2344;2464;2655;2660;2911;2986				Bird	Geotrygon montana	0.13386	8	Stephens et al. (2019)	BirdLife	BirdLife
Mammal	Chiropotes albinasus	2.79321	6.57	PanTHERIA	543;730;890;1297;1544;1547;1848;2151;2344;2464;2655;2660;2911;2986				Bird	Glossopsitta concinna	0.07054	20	Stephens et al. (2019)	HANZAB	BirdLife
Mammal	Chiropotes satanas	2.96727	15.6	PanTHERIA	208;543;730;890;1297;1544;1547;1848;2151;2344;2464;2511;2655;2660;2911;2986				Bird	Glossopsitta porphyrocephala	0.0447	60	Stephens et al. (2019)	HANZAB	BirdLife
Mammal	Chlorocebus aethiops	4.03	47.6	PanTHERIA	208;543;730;930;1297;1347;1544;1547;1577;1761;1763;1767;1848;1979;2344;2489;2493;2655;2660;2986				Bird	Glossopsitta porphyrocephala	0.0447	288.462	Stephens et al. (2019)	HANZAB	BirdLife
Mammal	Choloepus hoffmanni	5.51	120	PanTHERIA	543;730;889;890;905;1297;1822;1994;2151;2655				Bird	Glossopsitta porphyrocephala	0.0447	480.769	Stephens et al. (2019)	HANZAB	BirdLife
Mammal	Choloepus hoffmanni	5.8935	118.42	PanTHERIA	543;730;889;890;905;1297;1822;1994;2151;2655				Bird	Glossopsitta porphyrocephala	0.0447	20	Stephens et al. (2019)	HANZAB	BirdLife
Mammal	Coendou bicolor	4.49	5.66	PanTHERIA	730;905;2151;2655				Bird	Glossopsitta porphyrocephala	0.0447	4583.33	Stephens et al. (2019)	HANZAB	BirdLife
Mammal	Coendou bicolor	4.49249	5.58	PanTHERIA	730;905;2151;2655				Bird	Glossopsitta pusilla	0.0394	1	Stephens et al. (2019)	HANZAB	BirdLife
Mammal	Coendou prehensilis	4.12	36.2	PanTHERIA	543;730;905;1297;1573;1627;1822;2151;2431;2457;2655				Bird	Glossopsitta pusilla	0.0394	10	Stephens et al. (2019)	HANZAB	BirdLife
Mammal	Coendou prehensilis	4.1162	35.69	PanTHERIA	543;730;905;1297;1573;1627;1822;2151;2431;2457;2655				Bird	Gymnoderus foetidus	0.27549	2	Stephens et al. (2019)	BirdLife	BirdLife
Mammal	Colobus guereza	10	100	PanTHERIA	208;543;730;741;904;930;1297;1347;1544;1547;1763;1767;1822;1848;2344;2489;2493;2655;2660;2748;2986;3086				Bird	Gymnophaps albertisii	0.259	20	Stephens et al. (2019)	BirdLife	BirdLife
Mammal	Colobus guereza	9.92588	99.2	PanTHERIA	208;543;730;741;904;930;1297;1347;1544;1547;1763;1767;1822;1848;2344;2489;2493;2655;2660;2748;2986;3086				Bird	Gymnophaps mada	0.334	290.7	Stephens et al. (2019)	BirdLife	BirdLife
Mammal	Colobus polykomos	8.79729	23.5	PanTHERIA	208;543;730;741;1297;1347;1544;1547;1577;1767;1848;2344;2489;2493;2655;2660;2986				Bird	Gymnophaps mada	0.334	7.15	Stephens et al. (2019)	BirdLife	BirdLife
Mammal	Colobus satanas	9.15	26.9	PanTHERIA	208;730;741;899;1297;1544;1547;1848;2344;2655;2660;2748;2878;2986				Bird	Haematoderus militaris	0.227	0.6	Stephens et al. (2019)	BirdLife	BirdLife
Mammal	Colobus satanas	9.05532	26.57	PanTHERIA	208;730;741;899;1297;1544;1547;1848;2344;2655;2660;2748;2878;2986				Bird	Hapalopsittaca pyrrhops	0.103	88	Stephens et al. (2019)	BirdLife	BirdLife
Mammal	Connochaetes gnou	154	33.7	PanTHERIA	543;869;917;1297;1525;1848;2629;2655;2693;2956				Bird	Hapalopsittaca pyrrhops	0.103	25.3	Stephens et al. (2019)	BirdLife	BirdLife
Mammal	Connochaetes gnou	156.548	34.62	PanTHERIA	543;869;917;1297;1525;1848;2629;2655;2693;2956				Bird	Hemiphaga novaeseelandiae	0.653	500	Stephens et al. (2019)	HANZAB	BirdLife
Mammal	Connochaetes taurinus	196	7.77	PanTHERIA	543;730;869;1052;1297;1525;1763;1822;1848;2338;2620;2629;2655;2693;2986				Bird	Hemiphaga novaeseelandiae	0.653	200	Stephens et al. (2019)	HANZAB	BirdLife
Mammal	Connochaetes taurinus	198.62	7.99	PanTHERIA	543;730;869;1052;1297;1525;1763;1822;1848;2338;2620;2629;2655;2693;2986				Bird	Hemiphaga novaeseelandiae	0.653	50	Stephens et al. (2019)	HANZAB	BirdLife
Mammal	Cratogeomys castanops	0.26683	1001.77	PanTHERIA	230;296;543;738;740;1297;1305;2151;2655;2657				Bird	Hemiphaga novaeseelandiae	0.653	10	Stephens et al. (2019)	HANZAB	BirdLife
Mammal	Cryptomys hottentotus	0.0738	816	PanTHERIA	230;231;244;245;246;247;248;250;730;740;1035;1075;1297;1573;1822;2052;2413;2557;2629;2655;2694;2695				Bird	Hemiphaga novaeseelandiae	0.653	666.667	Stephens et al. (2019)	HANZAB	BirdLife
Mammal	Cryptomys hottentotus	0.07513	816.08	PanTHERIA	230;231;242;244;245;246;247;248;250;730;740;1075;1297;1573;1822;2052;2413;2557;2629;2655;2694;2695				Bird	Henicophaps albifrons	0.247	10	Stephens et al. (2019)	BirdLife	BirdLife
Mammal	Ctenomys opimus	0.327	235	PanTHERIA	730;740;890;1297;1779;2151;2655				Bird	Himatione sanguinea	0.01517	1563	Stephens et al. (2019)	BNA	BirdLife
Mammal	Ctenomys opimus	0.32705	233.87	PanTHERIA	730;740;890;1297;1779;2151;2655				Bird	Himatione sanguinea	0.01517	1368	Stephens et al. (2019)	BNA	BirdLife
Mammal	Ctenomys peruanus	0.489	3770	PanTHERIA	730;890;1297;1779;1822;2151;2655				Bird	Himatione sanguinea	0.01517	1274	Stephens et al. (2019)	BNA	BirdLife
Mammal	Ctenomys peruanus	0.48836	3720.24	PanTHERIA	730;890;1297;1779;1822;2151;2655				Bird	Himatione sanguinea	0.01517	715	Stephens et al. (2019)	BNA	BirdLife
Mammal	Ctenomys talarum	0.141	5190	PanTHERIA	230;245;512;543;740;890;1297;1627;1849;1865;1866;1867;2151;2414;2655;2917				Bird	Himatione sanguinea	0.01517	3000	Stephens et al. (2019)	BNA	BirdLife
Mammal	Ctenomys talarum	0.14084	5187.48	PanTHERIA	230;245;512;543;740;890;1297;1627;1849;1865;1866;1867;2151;2414;2655;2917				Bird	Hypargos niveoguttatus	0.0146	840	Stephens et al. (2019)	BSA	BirdLife
Mammal	Cuniculus paca	8.17255	48.71	PanTHERIA	543;730;905;1297;1627;1822;2151;2252;2431;2655				Bird	Indicator archipelagicus	0.0324	40	Stephens et al. (2019)	BirdLife	BirdLife
Mammal	Cynomys leucurus	0.964	538	PanTHERIA	166;639;1297;1849;1977;1986;2249;2655;2849;2974				Bird	Indicator indicator	0.0504	1.3	Stephens et al. (2019)	BirdLife	BirdLife
Mammal	Cynomys leucurus	0.96376	546.43	PanTHERIA	166;639;1297;1849;1977;1986;2249;2655;2849;2974				Bird	Indicator indicator	0.0504	11.7	Stephens et al. (2019)	BirdLife	BirdLife
Mammal	Cynomys ludovicianus	0.79705	1830	PanTHERIA	32;100;511;543;730;993;994;1054;1297;1370;1374;1596;1822;1849;1977;2249;2655;2731;2849;2974				Bird	Indicator minor	0.0282	20	Stephens et al. (2019)	BirdLife	BirdLife
Mammal	Cynomys ludovicianus	0.797	1830	PanTHERIA	32;100;511;543;730;993;994;1054;1297;1370;1374;1596;1822;1849;1977;2249;2655;2731;2849;2974				Bird	Indicator minor	0.0282	2	Stephens et al. (2019)	BirdLife	BirdLife
Mammal	Cynomys parvidens	0.9	3830	PanTHERIA	1297;1374;2298;2655				Bird	Iodopleura fusca	0.0153	0.5	Stephens et al. (2019)	BirdLife	BirdLife
Mammal	Cynomys parvidens	0.89998	3824.99	PanTHERIA	1297;1374;2298;2655				Bird	Iodopleura fusca	0.0153	0.9	Stephens et al. (2019)	BirdLife	BirdLife
Mammal	Dama dama	56.2	22	PanTHERIA	511;543;589;653;936;1297;1573;1594;1763;2525;2655;2986;3010				Bird	Irena puella	0.0649	51	Stephens et al. (2019)	BirdLife	BirdLife
Mammal	Dama dama	57.2246	21.99	PanTHERIA	511;543;589;653;936;1297;1573;1594;1763;2525;2655;2986;3010				Bird	Irena puella	0.0649	19.76	Stephens et al. (2019)	BirdLife	BirdLife
Mammal	Damaliscus hunteri	78.6	0.41	PanTHERIA	511;869;899;1297;1525;1848;2655;2693				Bird	Lagonosticta rhodopareia	0.0093	12	Stephens et al. (2019)	BirdLife	BirdLife
Mammal	Damaliscus lunatus	131	2.92	PanTHERIA	730;869;917;1297;1525;1848;2620;2629;2655;2693;2986				Bird	Lagonosticta rhodopareia	0.0093	3	Stephens et al. (2019)	BSA	BirdLife
Mammal	Damaliscus lunatus	136	2.74	PanTHERIA	730;869;917;1297;1525;1848;2629;2655;2693;2986				Bird	Lagonosticta rhodopareia	0.0093	5	Stephens et al. (2019)	BirdLife	BirdLife
Mammal	Dasyprocta leporina	3.02	50.4	PanTHERIA	543;730;845;1297;1822;2151;2431;2655				Bird	Lagonosticta rubricata	0.01016	25	Stephens et al. (2019)	BSA	BirdLife
Mammal	Dasyprocta leporina	3.00999	49.69	PanTHERIA	543;730;845;1297;1822;2151;2431;2655;2989				Bird	Lagonosticta rubricata	0.01016	69.2	Stephens et al. (2019)	BirdLife	BirdLife
Mammal	Dasyprocta punctata	2.31	17.7	PanTHERIA	543;730;905;1297;2151;2655				Bird	Lagonosticta rubricata	0.01016	9.2	Stephens et al. (2019)	BirdLife	BirdLife
Mammal	Dasyprocta punctata	2.30912	17.44	PanTHERIA	543;730;905;1297;2151;2655				Bird	Lagonosticta senegala	0.00921	240	Stephens et al. (2019)	BirdLife	BirdLife
Mammal	Dendrohyrax arboreus	2.98111	22.67	PanTHERIA	543;658;730;1015;1063;1297;1848;2151;2629;2655				Bird	Lagonosticta senegala	0.00921	4	Stephens et al. (2019)	BirdLife	BirdLife
Mammal	Desmodillus auricularis	0.0549	1280	PanTHERIA	730;1297;1584;1822;2121;2390;2655;2978				Bird	Lagonosticta senegala	0.00921	20	Stephens et al. (2019)	BSA	BirdLife
Mammal	Desmodillus auricularis	0.05481	1265.76	PanTHERIA	730;1297;1584;1822;2121;2390;2655;2978				Bird	Laniocera hypopyrra	0.051	0.9	Stephens et al. (2019)	BirdLife	BirdLife
Mammal	Dicerorhinus sumatrensis	1030	1.06	PanTHERIA	511;543;730;899;997;1197;1297;2152;2335;2628;2655;3105				Bird	Laniocera hypopyrra	0.051	2.6	Stephens et al. (2019)	BirdLife	BirdLife
Mammal	Dicerorhinus sumatrensis	1046.16	1.05	PanTHERIA	511;543;730;899;997;1197;1297;2152;2335;2628;2655;3105				Bird	Lathamus discolor	0.0647	12.3457	Stephens et al. (2019)	HANZAB	BirdLife
Mammal	Diceros bicornis	995.941	0.11	PanTHERIA	453;543;674;730;899;997;1053;1297;1349;1573;1594;1622;1623;1763;1894;2335;2494;2629;2655;2687;2962;3105;3136				Bird	Lathamus discolor	0.0647	37.037	Stephens et al. (2019)	HANZAB	BirdLife
Mammal	Diceros bicornis	977	0.11	PanTHERIA	453;543;674;730;899;997;1053;1297;1349;1573;1594;1622;1623;1763;1894;2335;2494;2629;2655;2687;2962;3105;3136				Bird	Lathamus discolor	0.0647	10	Stephens et al. (2019)	HANZAB	BirdLife
Mammal	Dipodomys deserti	0.108	161	PanTHERIA	303;517;730;808;982;1215;1297;1514;1749;1822;2655				Bird	Lathamus discolor	0.0647	14	Stephens et al. (2019)	HANZAB	BirdLife
Mammal	Dipodomys deserti	0.10763	160.5	PanTHERIA	303;517;730;808;982;1215;1297;1514;1749;1822;2655				Bird	Lepidothrix coronata	0.00834	7	Stephens et al. (2019)	BirdLife	BirdLife
Mammal	Dipodomys merriami	0.0376	370	PanTHERIA	377;418;432;464;602;728;730;808;884;1215;1295;1297;1514;1517;1573;1576;1577;1749;1822;1849;2257;2416;2417;2473;2655;2888;2978				Bird	Lepidothrix serena	0.0114	46.4	Stephens et al. (2019)	BirdLife	BirdLife
Mammal	Dipodomys merriami	0.03791	373.61	PanTHERIA	309;313;377;418;432;464;602;728;730;808;884;1215;1295;1297;1514;1517;1573;1576;1577;1749;1822;1849;2257;2416;2417;2473;2655;2888;2978				Bird	Lepidothrix serena	0.0114	2.8	Stephens et al. (2019)	BirdLife	BirdLife
Mammal	Dipodomys nelsoni	0.0879	368	PanTHERIA	301;1297;2473;2655				Bird	Leptosittaca branickii	0.06648	2.3	Stephens et al. (2019)	BirdLife	BirdLife
Mammal	Dipodomys nelsoni	0.08793	373.61	PanTHERIA	301;1297;2473;2655				Bird	Leptosittaca branickii	0.06648	6.6	Stephens et al. (2019)	BirdLife	BirdLife
Mammal	Dipodomys stephensi	0.0685	3380	PanTHERIA	386;1297;1514;1573;1720;2336;2655				Bird	Leptotila rufaxilla	0.157	10	Stephens et al. (2019)	BirdLife	BirdLife
Mammal	Dipodomys stephensi	0.06849	3379.99	PanTHERIA	386;1297;1514;1573;1720;2336;2655				Bird	Leptotila rufaxilla	0.157	2.4	Stephens et al. (2019)	BirdLife	BirdLife
Mammal	Echimys chrysurus	0.61	6.29	PanTHERIA	730;905;1297;2151;2431;2655				Bird	Leptotila verreauxi	0.14688	1.1	Stephens et al. (2019)	BirdLife	BirdLife
Mammal	Echimys chrysurus	0.60999	6.2	PanTHERIA	730;905;1297;2151;2431;2655				Bird	Leptotila verreauxi	0.14688	1.8	Stephens et al. (2019)	BirdLife	BirdLife
Mammal	Echimys semivillosus	0.283	35.9	PanTHERIA	730;2151;2655				Bird	Leucosarcia melanoleuca	0.42857	100	Stephens et al. (2019)	HANZAB	BirdLife
Mammal	Echimys semivillosus	0.28236	35.43	PanTHERIA	730;2151;2655				Bird	Leucosarcia melanoleuca	0.42857	20	Stephens et al. (2019)	HANZAB	BirdLife
Mammal	Elephas maximus	3269.79	0.53	PanTHERIA	511;543;679;730;899;1297;1573;1577;1594;1878;2017;2195;2610;2655;2759;2986				Bird	Leucosarcia melanoleuca	0.42857	13	Stephens et al. (2019)	HANZAB	BirdLife
Mammal	Elephas maximus	3320	0.53	PanTHERIA	511;543;679;730;899;1297;1573;1577;1594;1878;2017;2195;2610;2655;2759;2986				Bird	Lipaugus vociferans	0.07542	79.6	Stephens et al. (2019)	BirdLife	BirdLife
Mammal	Equus asinus	180	4.05	PanTHERIA	33;127;511;543;614;899;1016;1297;1458;1594;2544;2655;3134				Bird	Lipaugus vociferans	0.07542	20	Stephens et al. (2019)	BirdLife	BirdLife
Mammal	Equus burchellii	277	6.99	PanTHERIA	127;543;730;854;1199;1297;1573;1763;2338;2620;2629;2655				Bird	Lonchura hunsteini	0.01327	62	Stephens et al. (2019)	BirdLife	BirdLife
Mammal	Equus burchellii	279.161	7	PanTHERIA	127;543;730;854;1199;1297;1573;1763;2338;2620;2629;2655				Bird	Lopholaimus antarcticus	0.49637	1310	Stephens et al. (2019)	HANZAB	BirdLife
Mammal	Equus grevyi	403	2.31	PanTHERIA	127;511;543;619;730;899;1297;2655				Bird	Lophorina superba	0.07666	111.111	Stephens et al. (2019)	HBW	BirdLife
Mammal	Equus grevyi	408	2.27	PanTHERIA	127;511;543;619;730;899;1297;2655				Bird	Lophorina superba	0.07666	74.0741	Stephens et al. (2019)	HBW	BirdLife
Mammal	Equus hemionus	236	0.7	PanTHERIA	127;141;511;543;679;899;934;1297;1785;2401;2655				Bird	Lophorina superba	0.07666	86.9565	Stephens et al. (2019)	HBW	BirdLife
Mammal	Equus hemionus	235.248	0.69	PanTHERIA	127;141;511;543;679;899;934;1198;1297;1785;2401;2655				Bird	Loriculus catamene	0.03398	31.8	Stephens et al. (2019)	BirdLife	BirdLife
Mammal	Equus zebra	277	1.35	PanTHERIA	127;543;730;899;1297;1573;1763;1801;2247;2248;2629;2655;2996				Bird	Loriculus catamene	0.03398	34.1	Stephens et al. (2019)	BirdLife	BirdLife
Mammal	Equus zebra	282.462	1.32	PanTHERIA	127;543;730;899;1297;1573;1763;1801;2247;2248;2629;2655;2996				Bird	Loriculus galgulus	0.028	24.7	Stephens et al. (2019)	BirdLife	BirdLife
Mammal	Erethizon dorsatum	7.42	3.5	PanTHERIA	210;511;543;713;730;1297;1573;2151;2457;2589;2590;2592;2655;2749;2781;2782;3077				Bird	Lorius garrulus	0.143	149	Stephens et al. (2019)	BirdLife	BirdLife
Mammal	Erethizon dorsatum	7.41946	3.49	PanTHERIA	210;511;543;713;730;1297;1573;2151;2457;2589;2590;2592;2655;2749;2781;2782;3077				Bird	Lorius garrulus	0.143	0.3	Stephens et al. (2019)	BirdLife	BirdLife
Mammal	Eudorcas thomsonii	22.9074	12.53	PanTHERIA	543;730;869;917;1297;1525;1848;2655;2693;2986;3057				Bird	Lorius lory	0.17689	40	Stephens et al. (2019)	BirdLife	BirdLife
Mammal	Eulemur fulvus	2.37699	221	PanTHERIA	208;543;730;732;1046;1048;1261;1297;1544;1546;1547;1822;1848;2041;2151;2344;2428;2489;2493;2655;2660;2986;3086				Bird	Loxops coccineus	0.0105	135	Stephens et al. (2019)	BNA	BirdLife
Mammal	Euoticus elegantulus	0.296	16.6	PanTHERIA	208;223;730;1297;1544;1547;1848;2344;2655;2660;2986				Bird	Loxops coccineus	0.0105	300	Stephens et al. (2019)	BNA	BirdLife
Mammal	Galago alleni	0.269	16.6	PanTHERIA	208;223;543;730;904;1297;1547;1768;1848;2344;2493;2655;2660;2986				Bird	Loxops coccineus	0.0105	574	Stephens et al. (2019)	BNA	BirdLife
Mammal	Galago alleni	0.26603	16.47	PanTHERIA	208;223;543;730;904;1297;1547;1768;1848;2344;2493;2655;2660;2986				Bird	Loxops coccineus	0.0105	400	Stephens et al. (2019)	BNA	BirdLife
Mammal	Galago moholi	0.194	172	PanTHERIA	223;1544;1547;1768;2151;2344;2489;2493;2655;2973				Bird	Lybius vieilloti	0.036	40	Stephens et al. (2019)	HBW	BirdLife
Mammal	Galago moholi	0.19196	172.04	PanTHERIA	223;1544;1547;1768;2151;2344;2489;2493;2655;2973				Bird	Lybius vieilloti	0.036	11	Stephens et al. (2019)	BirdLife	BirdLife
Mammal	Gazella dama	70.4	0.18	PanTHERIA	869;899;1297;1525;1848;2655;2693				Bird	Lybius vieilloti	0.036	23	Stephens et al. (2019)	BirdLife	BirdLife
Mammal	Gazella gazella	21.3068	0.4	PanTHERIA	511;543;856;1065;1208;1297;1525;1554;1573;1848;1985;2655				Bird	Lybius vieilloti	0.036	70	Stephens et al. (2019)	HBW	BirdLife
Mammal	Gazella gazella	21.2	0.4	PanTHERIA	511;543;856;1065;1208;1297;1525;1554;1573;1848;1985;2655				Bird	Lycocorax pyrrhopterus	0.28391	90	Stephens et al. (2019)	HBW	BirdLife
Mammal	Gazella granti	55	3.82	PanTHERIA	730;869;917;1052;1297;1525;1848;2655;2693;2986				Bird	Lycocorax pyrrhopterus	0.28391	126.7	Stephens et al. (2019)	BirdLife	BirdLife
Mammal	Gazella subgutturosa	26.7	0.63	PanTHERIA	511;543;1208;1297;1525;1602;1848;2401;2655				Bird	Lycocorax pyrrhopterus	0.28391	50	Stephens et al. (2019)	HBW	BirdLife
Mammal	Gazella subgutturosa	26.9814	0.64	PanTHERIA	511;543;1208;1297;1602;1848;2401;2655				Bird	Lycocorax pyrrhopterus	0.28391	44.9	Stephens et al. (2019)	BirdLife	BirdLife
Mammal	Gazella thomsonii	22.6	14.6	PanTHERIA	543;730;869;917;1297;1525;1848;2655;2693;2986;3057				Bird	Lycocorax pyrrhopterus	0.28391	40	Stephens et al. (2019)	HBW	BirdLife
Mammal	Geocapromys ingrahami	0.73352	3000	PanTHERIA	543;650;899;1297;1849;2151;2655				Bird	Lycocorax pyrrhopterus	0.28391	40	Stephens et al. (2019)	HBW	BirdLife
Mammal	Geomys attwateri	0.14406	2024.94	PanTHERIA	534;730;2423;3032				Bird	Lycocorax pyrrhopterus	0.28391	10	Stephens et al. (2019)	HBW	BirdLife
Mammal	Geomys breviceps	0.13647	51.76	PanTHERIA	730;906;2760;3073				Bird	Lycocorax pyrrhopterus	0.28391	80	Stephens et al. (2019)	HBW	BirdLife
Mammal	Geomys bursarius	0.20375	1250	PanTHERIA	231;247;296;543;740;1297;1822;1849;2151;2655;2918				Bird	Lycocorax pyrrhopterus	0.28391	10	Stephens et al. (2019)	HBW	BirdLife
Mammal	Giraffa camelopardalis	955	1.2	PanTHERIA	453;543;718;730;869;1297;1446;1573;1594;1848;2629;2655;2986				Bird	Lycocorax pyrrhopterus	0.28391	30	Stephens et al. (2019)	HBW	BirdLife
Mammal	Giraffa camelopardalis	964.655	1.23	PanTHERIA	453;543;718;730;869;1297;1446;1573;1594;1848;2629;2655;2986				Bird	Lycocorax pyrrhopterus	0.28391	20	Stephens et al. (2019)	HBW	BirdLife
Mammal	Hapalemur griseus	0.916	62	PanTHERIA	208;543;1046;1048;1167;1261;1297;1544;1546;1547;1848;2041;2151;2344;2428;2493;2655;2660;2986				Bird	Macropygia amboinensis	0.237	50	Stephens et al. (2019)	HANZAB	BirdLife
Mammal	Heliophobius argenteocinereus	0.16	5800	PanTHERIA	230;231;244;247;543;740;1297;1478;1573;1822;2655				Bird	Macropygia amboinensis	0.237	14	Stephens et al. (2019)	HBW	BirdLife
Mammal	Heterocephalus glaber	0.0394	11100	PanTHERIA	230;231;242;244;245;247;543;740;1297;1481;1573;1822;1849;1944;2604;2655				Bird	Macropygia amboinensis	0.237	4.7	Stephens et al. (2019)	BirdLife	BirdLife
Mammal	Heterohyrax brucei	2.45	5700	PanTHERIA	202;543;1297;1355;1822;1848;2151;2629;2655				Bird	Macropygia amboinensis	0.237	6.5	Stephens et al. (2019)	HBW	BirdLife
Mammal	Heterohyrax brucei	2.45366	5751.97	PanTHERIA	202;543;1297;1355;1822;1848;2151;2629;2655				Bird	Macropygia amboinensis	0.237	32.4	Stephens et al. (2019)	BirdLife	BirdLife
Mammal	Heteromys desmarestianus	0.0725	661	PanTHERIA	730;905;981;982;1297;1822;1849;1876;2151;2655				Bird	Macropygia amboinensis	0.237	9	Stephens et al. (2019)	HBW	BirdLife
Mammal	Heteromys desmarestianus	0.074	656.45	PanTHERIA	730;905;981;982;1297;1822;1849;1876;2151;2655				Bird	Macropygia amboinensis	0.237	22	Stephens et al. (2019)	HBW	BirdLife
Mammal	Hippocamelus antisensis	68.5994	1.2	PanTHERIA	511;543;890;899;1297;1997;2655;3009;3010				Bird	Macropygia ruficeps	0.0819	4.94	Stephens et al. (2019)	BirdLife	BirdLife
Mammal	Hippocamelus bisulcus	68.8	1.11	PanTHERIA	653;792;890;899;2655;3009;3010				Bird	Malimbus ballmanni	0.063	25	Stephens et al. (2019)	BirdLife	BirdLife
Mammal	Hippocamelus bisulcus	69.2408	1.12	PanTHERIA	653;792;890;899;2655;3009;3010				Bird	Malimbus malimbicus	0.0361	6	Stephens et al. (2019)	BirdLife	BirdLife
Mammal	Hippotragus equinus	260	0.94	PanTHERIA	543;730;859;869;1297;1525;1848;2629;2655;2693;2986				Bird	Malimbus malimbicus	0.0361	32	Stephens et al. (2019)	BirdLife	BirdLife
Mammal	Hippotragus equinus	264.174	0.96	PanTHERIA	543;730;859;869;1297;1525;1848;2629;2655;2693;2986				Bird	Megaloprepia formosa	0.11852	46.3	Stephens et al. (2019)	BirdLife	BirdLife
Mammal	Hippotragus niger	234	1.27	PanTHERIA	543;730;869;1297;1525;1594;1848;2629;2655;2693;2986				Bird	Megaloprepia magnifica	0.18541	130	Stephens et al. (2019)	HANZAB	BirdLife
Mammal	Hippotragus niger	236.406	1.3	PanTHERIA	543;730;869;1297;1525;1594;1848;2629;2655;2693;2986				Bird	Megaloprepia magnifica	0.18541	70	Stephens et al. (2019)	BirdLife	BirdLife
Mammal	Hydrochaeris hydrochaeris	47.5	126	PanTHERIA	543;597;730;890;905;1297;1327;1822;1845;2048;2151;2348;2655;2865;3125				Bird	Melamprosops phaeosoma	0.0255	15	Stephens et al. (2019)	BNA	BirdLife
Mammal	Hydrochoerus hydrochaeris	48.1449	125.34	PanTHERIA	543;597;730;890;905;1297;1327;1822;1845;2048;2151;2348;2655;3125				Bird	Melamprosops phaeosoma	0.0255	76	Stephens et al. (2019)	BNA	BirdLife
Mammal	Hyemoschus aquaticus	10.8	16.1	PanTHERIA	200;543;730;904;1297;1573;1848;2655				Bird	Melamprosops phaeosoma	0.0255	12	Stephens et al. (2019)	BNA	BirdLife
Mammal	Hyemoschus aquaticus	10.85	15.85	PanTHERIA	200;543;730;904;1297;1573;1848;2655				Bird	Melamprosops phaeosoma	0.0255	8	Stephens et al. (2019)	BNA	BirdLife
Mammal	Hylochoerus meinertzhageni	198.13	1.5	PanTHERIA	511;543;645;760;904;1297;1848;2180;2655				Bird	Melichneutes robustus	0.0542	0.67	Stephens et al. (2019)	BirdLife	BirdLife
Mammal	Hypogeomys antimena	1.18	64.3	PanTHERIA	675;899;1045;1048;1297;1573;2152;2333;2655;2672				Bird	Melichneutes robustus	0.0542	0.16	Stephens et al. (2019)	BirdLife	BirdLife
Mammal	Hypogeomys antimena	1.17593	63.33	PanTHERIA	675;899;1045;1048;1297;1573;2152;2333;2655;2672				Bird	Micropsitta pusio	0.014	20	Stephens et al. (2019)	BirdLife	BirdLife
Mammal	Idiurus macrotis	0.0272	368	PanTHERIA	1297;1535;2655				Bird	Mitu mitu	2.85047	5	Stephens et al. (2019)	BirdLife	BirdLife
Mammal	Idiurus macrotis	0.02723	374.23	PanTHERIA	1297;1535;2655				Bird	Mitu salvini	3.1	1.6	Stephens et al. (2019)	HBW	BirdLife
Mammal	Indri indri	8.65	10.8	PanTHERIA	208;511;730;899;1046;1048;1167;1261;1297;1544;1547;1848;2151;2344;2428;2493;2655;2660;2973;2986				Bird	Mitu salvini	3.1	3.8	Stephens et al. (2019)	HBW	BirdLife
Mammal	Indri indri	8.56548	10.62	PanTHERIA	208;511;730;899;1046;1048;1167;1261;1297;1544;1547;1848;2151;2344;2428;2493;2655;2660;2973;2986				Bird	Mitu tuberosum	2.76946	16	Stephens et al. (2019)	HBW	BirdLife
Mammal	Kobus ellipsiprymnus	202	2.4	PanTHERIA	543;730;854;869;917;1052;1297;1525;1822;1848;1981;2338;2620;2629;2655;2693;2986;3057				Bird	Myiopsitta monachus	0.12	20	Stephens et al. (2019)	BNA	BirdLife
Mammal	Kobus ellipsiprymnus	204.393	2.46	PanTHERIA	543;730;854;869;917;1052;1297;1525;1822;1848;1981;2338;2620;2629;2655;2693;2986;3057				Bird	Myiopsitta monachus	0.12	113	Stephens et al. (2019)	BNA	BirdLife
Mammal	Kobus kob	79.5	2.54	PanTHERIA	173;543;730;869;917;1297;1525;1848;2620;2655;2693;2986				Bird	Neodrepanis coruscans	0.0065	1192	Stephens et al. (2019)	BirdLife	BirdLife
Mammal	Kobus kob	80.0352	2.6	PanTHERIA	173;543;730;869;917;1297;1525;1848;2620;2655;2693;2986				Bird	Neodrepanis hypoxantha	0.0071	2650	Stephens et al. (2019)	BirdLife	BirdLife
Mammal	Kobus leche	87.4	30.8	PanTHERIA	543;730;869;1297;1525;1848;2629;2655;2693;2986				Bird	Neopelma chrysocephalum	0.0155	2.1	Stephens et al. (2019)	BirdLife	BirdLife
Mammal	Kobus leche	88.645	31	PanTHERIA	543;730;869;1297;1525;1848;2629;2655;2693;2986				Bird	Neophema chrysostoma	0.0461	61.7284	Stephens et al. (2019)	HANZAB	BirdLife
Mammal	Kobus vardonii	71	4.65	PanTHERIA	730;869;1297;1763;1848;2629;2655;2693;2986				Bird	Neophema chrysostoma	0.0461	19.2308	Stephens et al. (2019)	HANZAB	BirdLife
Mammal	Kobus vardonii	71.4627	4.78	PanTHERIA	730;869;1297;1763;1848;2629;2655;2693;2986				Bird	Neophema pulchella	0.04137	800	Stephens et al. (2019)	HANZAB	BirdLife
Mammal	Lagidium peruanum	1.22	1.6	PanTHERIA	511;543;890;1297;2151;2238;2239;2498;2655				Bird	Neophema pulchella	0.04137	1400	Stephens et al. (2019)	HANZAB	BirdLife
Mammal	Lagorchestes hirsutus	1.42	18.1	PanTHERIA	511;899;955;1412;1760;1848;2655;2986				Bird	Neophema pulchella	0.04137	187.5	Stephens et al. (2019)	HANZAB	BirdLife
Mammal	Lagorchestes hirsutus	1.40714	18.13	PanTHERIA	511;899;955;1412;1760;1848;2655;2986				Bird	Neophema pulchella	0.04137	5970.15	Stephens et al. (2019)	HANZAB	BirdLife
Mammal	Lagostrophus fasciatus	1.95	88	PanTHERIA	511;543;899;955;1297;1760;2655;2986				Bird	Neophema splendida	0.0386	125	Stephens et al. (2019)	HANZAB	BirdLife
Mammal	Lagostrophus fasciatus	1.93348	87.99	PanTHERIA	511;543;899;955;1297;1760;2655;2986				Bird	Neophema splendida	0.0386	66.6667	Stephens et al. (2019)	HANZAB	BirdLife
Mammal	Lagothrix flavicauda	8.27	6.56	PanTHERIA	730;899;905;1297;1544;1547;1848;2151;2344;2371;2463;2655				Bird	Nesoenas mayeri	0.30276	5	Stephens et al. (2019)	BOA	BirdLife
Mammal	Lama glama	78.3227	0.45	PanTHERIA	543;613;730;890;1015;1297;1594;1848;2655				Bird	Nigrita canicapillus	0.0187	6	Stephens et al. (2019)	HBWBOA	BirdLife
Mammal	Lama guanicoe	95.5	0.45	PanTHERIA	543;730;890;1015;1297;1848;2655				Bird	Nigrita canicapillus	0.0187	18	Stephens et al. (2019)	HBWBOA	BirdLife
Mammal	Lasiorhinus krefftii	31.9	22	PanTHERIA	899;955;1499;1500;1573;1760;1848;2655				Bird	Nigrita canicapillus	0.0187	10	Stephens et al. (2019)	HBWBOA	BirdLife
Mammal	Lasiorhinus krefftii	31.85	21.99	PanTHERIA	899;955;1499;1500;1573;1760;1848;2655				Bird	Nigrita canicapillus	0.0187	10	Stephens et al. (2019)	HBWBOA	BirdLife
Mammal	Lasiorhinus latifrons	26.2	68	PanTHERIA	543;730;955;1297;1412;1760;1822;1848;2484;2655				Bird	Nigrita canicapillus	0.0187	12	Stephens et al. (2019)	HBWBOA	BirdLife
Mammal	Lasiorhinus latifrons	26.1638	67.99	PanTHERIA	543;730;955;1297;1412;1760;1822;1848;2484;2655				Bird	Nigrita canicapillus	0.0187	10	Stephens et al. (2019)	HBWBOA	BirdLife
Mammal	Lemmiscus curtatus	0.02827	589.92	PanTHERIA	553;730;1215;1297;1359;1822;1849;1896;1949;2655				Bird	Nigrita fusconotus	0.0091	4	Stephens et al. (2019)	HBWBOA	BirdLife
Mammal	Lepilemur leucopus	0.6	505	PanTHERIA	511;1048;1261;1544;1547;2151;2344;2655				Bird	Nigrita fusconotus	0.0091	6	Stephens et al. (2019)	HBWBOA	BirdLife
Mammal	Lepilemur leucopus	0.59999	504.99	PanTHERIA	511;1048;1261;1544;1547;2151;2344;2655				Bird	Nigrita fusconotus	0.0091	8	Stephens et al. (2019)	HBWBOA	BirdLife
Mammal	Lepilemur mustelinus	0.671	259	PanTHERIA	208;511;543;730;1046;1048;1167;1261;1297;1544;1545;1547;1768;2151;2344;2428;2493;2655;2660;2986				Bird	Nigrita fusconotus	0.0091	8	Stephens et al. (2019)	HBWBOA	BirdLife
Mammal	Lepilemur mustelinus	0.66903	255.1	PanTHERIA	208;511;543;730;1046;1048;1167;1261;1297;1544;1545;1547;1768;2151;2344;2428;2493;2655;2660;2986				Bird	Northiella haematogaster	0.08592	90	Stephens et al. (2019)	HANZAB	BirdLife
Mammal	Lepilemur ruficaudatus	0.76336	260	PanTHERIA	511;1048;1261;1544;1547;2151;2344;2655;2986				Bird	Northiella haematogaster	0.08592	80	Stephens et al. (2019)	HANZAB	BirdLife
Mammal	Lepilemur septentrionalis	0.764	154	PanTHERIA	511;1015;1048;1261;1544;1547;2151;2655				Bird	Nothocrax urumutum	1.7	4	Stephens et al. (2019)	HBW	BirdLife
Mammal	Lepilemur septentrionalis	0.75577	154.26	PanTHERIA	511;1015;1048;1261;1544;1547;2151;2655				Bird	Nothocrax urumutum	1.7	6	Stephens et al. (2019)	HBW	BirdLife
Mammal	Lepus alleni	3.93	16.1	PanTHERIA	95;317;989;1297;1822;2124;2655				Bird	Oena capensis	0.0406	500	Stephens et al. (2019)	BWP	BirdLife
Mammal	Lepus alleni	3.93	16.06	PanTHERIA	95;317;989;1297;1822;2124;2655				Bird	Oena capensis	0.0406	720	Stephens et al. (2019)	BirdLife	BirdLife
Mammal	Lepus americanus	1.56842	100	PanTHERIA	42;95;362;409;410;543;730;811;816;989;1004;1110;1237;1297;1573;1822;1849;2124;2160;2314;2655				Bird	Oena capensis	0.0406	0.59	Stephens et al. (2019)	BirdLife	BirdLife
Mammal	Lepus americanus	1.57	100	PanTHERIA	42;95;362;409;410;543;730;811;816;989;1004;1110;1237;1297;1573;1822;1849;2124;2160;2314;2655				Bird	Oreomystis bairdi	0.01424	59	Stephens et al. (2019)	BNA	BirdLife
Mammal	Lepus californicus	2.42248	12	PanTHERIA	95;348;543;730;989;1018;1137;1194;1281;1297;1573;1822;1849;2124;2255;2655				Bird	Oreomystis bairdi	0.01424	93	Stephens et al. (2019)	BNA	BirdLife
Mammal	Lepus californicus	2.42	12	PanTHERIA	95;348;543;730;989;1018;1137;1194;1281;1297;1573;1822;1849;2124;2255;2655				Bird	Ortalis motmot	0.52	3.7	Stephens et al. (2019)	BirdLife	BirdLife
Mammal	Lepus callotis	2.61	3.83	PanTHERIA	84;324;511;989;2124;2655				Bird	Ortalis motmot	0.52	2.8	Stephens et al. (2019)	BirdLife	BirdLife
Mammal	Lepus callotis	2.60816	3.89	PanTHERIA	84;324;511;989;2124;2655				Bird	Ortalis vetula	0.5626	130	Stephens et al. (2019)	BNA	BirdLife
Mammal	Lepus capensis	2.05	14.8	PanTHERIA	95;730;989;1297;1315;1473;1573;1600;1601;1849;2655;2656				Bird	Ortalis vetula	0.5626	270	Stephens et al. (2019)	BNA	BirdLife
Mammal	Lepus capensis	2.04711	14.75	PanTHERIA	95;730;989;1297;1315;1473;1573;1600;1601;1849;2655;2656				Bird	Ortalis vetula	0.5626	250	Stephens et al. (2019)	BNA	BirdLife
Mammal	Lepus microtis	1.76361	95	PanTHERIA	989;1600;2655				Bird	Pachyramphus minor	0.0366	25.6	Stephens et al. (2019)	BirdLife	BirdLife
Mammal	Lepus othus	4.83735	1.64	PanTHERIA	86;225;326;989;2124;2655				Bird	Pachyramphus minor	0.0366	1.4	Stephens et al. (2019)	BirdLife	BirdLife
Mammal	Lepus townsendii	3.38	5.24	PanTHERIA	95;730;989;1004;1297;1788;1822;1849;2124;2655				Bird	Pachyramphus polychopterus	0.0208	2	Stephens et al. (2019)	BirdLife	BirdLife
Mammal	Lepus townsendii	3.37164	5.17	PanTHERIA	95;730;989;1004;1297;1788;1822;1849;2124;2655				Bird	Pachyramphus polychopterus	0.0208	4	Stephens et al. (2019)	BirdLife	BirdLife
Mammal	Lepus victoriae	1.77	95	PanTHERIA	989;1600;2655				Bird	Pachyramphus rufus	0.0188	1.8	Stephens et al. (2019)	BirdLife	BirdLife
Mammal	Liomys pictus	0.0433	3860	PanTHERIA	568;730;884;982;1297;1929;2151;2655				Bird	Pachyramphus rufus	0.0188	0.5	Stephens et al. (2019)	BirdLife	BirdLife
Mammal	Liomys pictus	0.04328	3922.95	PanTHERIA	568;730;884;982;1297;1929;2151;2655				Bird	Palmeria dolei	0.02607	290	Stephens et al. (2019)	BNA	BirdLife
Mammal	Litocranius walleri	38.5	0.42	PanTHERIA	543;730;869;917;1297;1525;1848;2655;2693;2986				Bird	Palmeria dolei	0.02607	200	Stephens et al. (2019)	BNA	BirdLife
Mammal	Litocranius walleri	38.8044	0.43	PanTHERIA	543;730;869;917;1297;1525;1848;2655;2693;2986				Bird	Palmeria dolei	0.02607	183	Stephens et al. (2019)	BNA	BirdLife
Mammal	Loxodonta africana	3824.54	6.72	PanTHERIA	511;543;730;854;899;931;1297;1573;1577;1745;1763;2195;2313;2338;2655;2755;2820;2949;2986				Bird	Paroreomyza montana	0.01312	511	Stephens et al. (2019)	BNA	BirdLife
Mammal	Loxodonta africana	3940	6.72	PanTHERIA	511;543;730;854;899;904;931;1297;1573;1577;1745;1763;1874;2195;2313;2338;2607;2655;2755;2820;2832;2949;2986				Bird	Paroreomyza montana	0.01312	247	Stephens et al. (2019)	BNA	BirdLife
Mammal	Macaca mulatta	6.45519	11.1	PanTHERIA	208;543;730;1127;1167;1297;1347;1544;1547;1577;1594;1611;1763;1767;1848;1979;2338;2344;2489;2493;2620;2655;2660;2986				Bird	Patagioenas cayennensis	0.229	0.4	Stephens et al. (2019)	BirdLife	BirdLife
Mammal	Macaca nemestrina	7.82078	18.92	PanTHERIA	208;543;730;1297;1544;1547;1577;1763;1767;1848;1979;2151;2344;2489;2493;2655;2660;2986;3086				Bird	Patagioenas fasciata	0.3663	366.667	Stephens et al. (2019)	BNA	BirdLife
Mammal	Macaca nigra	7.38	66.7	PanTHERIA	208;730;927;1297;1544;1547;1848;2151;2344;2486;2489;2493;2655;2660;2986				Bird	Patagioenas fasciata	0.3663	40	Stephens et al. (2019)	BirdLife	BirdLife
Mammal	Macaca nigra	7.35939	55.63	PanTHERIA	208;730;1297;1544;1547;1848;2151;2344;2486;2489;2493;2655;2660;2986				Bird	Patagioenas fasciata	0.3663	10	Stephens et al. (2019)	BNA	BirdLife
Mammal	Macaca sinica	4.65599	30	PanTHERIA	208;543;730;1297;1347;1544;1547;1768;1848;2151;2338;2344;2493;2655;2660;2986				Bird	Patagioenas fasciata	0.3663	3.5	Stephens et al. (2019)	BirdLife	BirdLife
Mammal	Macaca sinica	4.66	30	PanTHERIA	208;543;730;1297;1347;1544;1547;1768;1848;2151;2338;2344;2493;2655;2660;2986				Bird	Patagioenas fasciata	0.3663	28.3951	Stephens et al. (2019)	BNA	BirdLife
Mammal	Macropus agilis	11.9	18	PanTHERIA	543;730;955;977;1297;1760;1762;1848;1991;2152;2484;2655;2986				Bird	Patagioenas fasciata	0.3663	320.741	Stephens et al. (2019)	BNA	BirdLife
Mammal	Macropus agilis	11.8157	17.71	PanTHERIA	543;730;955;977;1297;1760;1762;1848;1991;2152;2484;2655;2986				Bird	Patagioenas inornata	0.365	50	Stephens et al. (2019)	BirdLife	BirdLife
Mammal	Macropus giganteus	33.6	42	PanTHERIA	543;955;1297;1412;1477;1501;1573;1760;1848;2312;2484;2655;2683;2986				Bird	Patagioenas inornata	0.365	250	Stephens et al. (2019)	BirdLife	BirdLife
Mammal	Macropus giganteus	33.4099	41.95	PanTHERIA	543;955;1297;1412;1477;1501;1573;1760;1848;2312;2484;2655;2683;2986				Bird	Patagioenas plumbea	0.17877	29.2	Stephens et al. (2019)	BirdLife	BirdLife
Mammal	Macropus parryi	12.7	40.6	PanTHERIA	543;730;955;1297;1760;1848;2655;2986				Bird	Patagioenas plumbea	0.17877	3	Stephens et al. (2019)	BirdLife	BirdLife
Mammal	Macropus parryi	12.6298	40.29	PanTHERIA	543;730;955;1297;1760;1848;2655;2986				Bird	Patagioenas speciosa	0.25847	5.5	Stephens et al. (2019)	BirdLife	BirdLife
Mammal	Macropus robustus	25.9789	40	PanTHERIA	543;634;730;955;1297;1412;1501;1573;1760;1822;1848;2484;2655				Bird	Patagioenas squamosa	0.312	80	Stephens et al. (2019)	BirdLife	BirdLife
Mammal	Macropus robustus	26	40	PanTHERIA	543;634;730;955;1297;1412;1501;1573;1760;1822;1848;2484;2655				Bird	Patagioenas squamosa	0.312	700	Stephens et al. (2019)	BirdLife	BirdLife
Mammal	Macropus rufus	39	3.17	PanTHERIA	543;634;730;955;1052;1297;1412;1501;1573;1760;1822;1848;2484;2655;2986				Bird	Patagioenas subvinacea	0.16248	0.3	Stephens et al. (2019)	BirdLife	BirdLife
Mammal	Macropus rufus	38.9684	3.14	PanTHERIA	543;634;730;955;1052;1297;1412;1501;1573;1760;1822;1848;2484;2655;2986				Bird	Patagioenas subvinacea	0.16248	1.3	Stephens et al. (2019)	BirdLife	BirdLife
Mammal	Madoqua guentheri	4.59	13.8	PanTHERIA	869;1297;1525;1573;1603;1848;2655;2693				Bird	Pauxi koepckeae	3.74323	1	Stephens et al. (2019)	HBW	BirdLife
Mammal	Madoqua guentheri	4.6237	14.01	PanTHERIA	869;1297;1525;1573;1603;1848;2655;2693				Bird	Pauxi pauxi	3.11769	4.8	Stephens et al. (2019)	HBW	BirdLife
Mammal	Madoqua kirkii	4.8334	19	PanTHERIA	543;730;869;917;1052;1297;1525;1577;1604;1763;1822;1848;2629;2655;2693;2986;3057				Bird	Pauxi pauxi	3.11769	10	Stephens et al. (2019)	HBW	BirdLife
Mammal	Madoqua kirkii	4.77	19	PanTHERIA	543;730;869;917;1052;1297;1525;1577;1604;1763;1822;1848;2629;2655;2693;2986;3057				Bird	Pauxi pauxi	3.11769	5	Stephens et al. (2019)	HBW	BirdLife
Mammal	Marmota flaviventris	3.70973	6.9	PanTHERIA	32;112;113;114;115;116;730;1014;1215;1297;1573;1822;1849;1977;2117;2249;2338;2533;2620;2655;2767;2971;2974				Bird	Pauxi unicornis	3.74323	20	Stephens et al. (2019)	HBW	BirdLife
Mammal	Marmota flaviventris	3.71	6.9	PanTHERIA	32;112;113;114;115;116;730;1014;1215;1297;1573;1822;1849;1977;2117;2249;2338;2533;2620;2655;2767;2971;2974				Bird	Pauxi unicornis	3.74323	1	Stephens et al. (2019)	BirdLife	BirdLife
Mammal	Marmota marmota	4.06	588	PanTHERIA	116;543;730;1297;1897;2655;3128				Bird	Pauxi unicornis	3.74323	20	Stephens et al. (2019)	BirdLife	BirdLife
Mammal	Marmota marmota	4.05915	583.5	PanTHERIA	116;543;730;1297;1897;2655;3128				Bird	Penelope barbata	1.17966	17.1	Stephens et al. (2019)	BirdLife	BirdLife
Mammal	Mazama americana	20.3	9.43	PanTHERIA	200;543;653;730;905;1297;1852;2151;2431;2525;2655;2986;3009;3010				Bird	Penelope barbata	1.17966	2	Stephens et al. (2019)	HBW	BirdLife
Mammal	Mazama americana	20.5469	9.3	PanTHERIA	200;543;653;730;905;1297;1852;2151;2431;2525;2655;2986;3009;3010				Bird	Penelope barbata	1.17966	1	Stephens et al. (2019)	BirdLife	BirdLife
Mammal	Mazama gouazoubira	16.6332	9.21	PanTHERIA	200;543;653;730;905;1297;2151;2431;2655;3010				Bird	Penelope dabbenei	1.23	10	Stephens et al. (2019)	HBW	BirdLife
Mammal	Mazama gouazoupira	16.4	9.34	PanTHERIA	200;543;653;730;905;1297;2151;2431;2655;3010				Bird	Penelope jacquacu	1.4879	2	Stephens et al. (2019)	BirdLife	BirdLife
Mammal	Microcavia australis	0.261	2150	PanTHERIA	730;890;1297;1849;2151;2456;2478;2479;2655;2855				Bird	Penelope jacquacu	1.4879	8.2	Stephens et al. (2019)	HBW	BirdLife
Mammal	Microcavia australis	0.26149	2116.99	PanTHERIA	730;890;1297;1849;2151;2456;2478;2479;2655;2855				Bird	Penelope marail	0.87967	41.6667	Stephens et al. (2019)	HBW	BirdLife
Mammal	Microtus longicaudus	0.0448	1200	PanTHERIA	1215;1297;1332;1822;1831;1949;2655;2659				Bird	Penelope marail	0.87967	1.6	Stephens et al. (2019)	BirdLife	BirdLife
Mammal	Microtus oregoni	0.0204	543	PanTHERIA	546;694;1057;1297;1332;1444;2655				Bird	Penelope marail	0.87967	12.4	Stephens et al. (2019)	BirdLife	BirdLife
Mammal	Microtus oregoni	0.02035	551.7	PanTHERIA	546;694;1057;1297;1332;1444;2655				Bird	Penelope montagnii	0.706	40	Stephens et al. (2019)	BirdLife	BirdLife
Mammal	Microtus pinetorum	0.02595	1460	PanTHERIA	254;543;1116;1123;1231;1297;1332;1573;1777;1804;1822;1849;1933;1949;2029;2554;2655;2658;3112;3128				Bird	Penelope montagnii	0.706	20	Stephens et al. (2019)	BirdLife	BirdLife
Mammal	Microtus richardsoni	0.0982	582	PanTHERIA	1297;1573;1830;1831;2655				Bird	Penelopina nigra	0.88999	30	Stephens et al. (2019)	HBW	BirdLife
Mammal	Microtus richardsoni	0.0855	620	PanTHERIA	85;486;543;1297;1476;1573;1822;1830;1831;1949;2655				Bird	Pezoporus wallicus	0.07121	47	Stephens et al. (2019)	HANZAB	BirdLife
Mammal	Microtus townsendii	0.0521	34600	PanTHERIA	411;412;685;730;1297;1332;1822;1851;2655;3112				Bird	Pezoporus wallicus	0.07121	16	Stephens et al. (2019)	HANZAB	BirdLife
Mammal	Microtus townsendii	0.05202	34348.9	PanTHERIA	411;412;685;730;1297;1332;1822;1851;2655;3112				Bird	Pezoporus wallicus	0.07121	12	Stephens et al. (2019)	HANZAB	BirdLife
Mammal	Microtus xanthognathus	0.09265	1000	PanTHERIA	669;825;1297;1332;1822;1831;1949;2655				Bird	Pezoporus wallicus	0.07121	9	Stephens et al. (2019)	HANZAB	BirdLife
Mammal	Muntiacus muntjak	17.4	3.17	PanTHERIA	200;543;653;730;1297;2152;2525;2655;3010				Bird	Pezoporus wallicus	0.07121	6	Stephens et al. (2019)	HANZAB	BirdLife
Mammal	Muntiacus muntjak	17.6116	3.12	PanTHERIA	200;543;653;730;1297;2152;2525;2655;3010				Bird	Pezoporus wallicus	0.07121	641	Stephens et al. (2019)	HANZAB	BirdLife
Mammal	Muntiacus reevesi	13.4999	0.67	PanTHERIA	200;653;789;1297;1573;2525;2655;2986;3010				Bird	Pezoporus wallicus	0.07121	40	Stephens et al. (2019)	HANZAB	BirdLife
Mammal	Myoprocta acouchy	0.944	6.06	PanTHERIA	543;730;845;905;1297;1594;1626;1822;2151;2431;2655				Bird	Pezoporus wallicus	0.07121	30	Stephens et al. (2019)	HANZAB	BirdLife
Mammal	Myoprocta acouchy	0.95487	7.61	PanTHERIA	543;730;845;905;1297;1822;2151;2431;2655				Bird	Pezoporus wallicus	0.07121	21	Stephens et al. (2019)	HANZAB	BirdLife
Mammal	Nandinia binotata	2.17	5	PanTHERIA	367;543;904;1113;1297;1822;2655				Bird	Pezoporus wallicus	0.07121	17	Stephens et al. (2019)	HANZAB	BirdLife
Mammal	Nandinia binotata	2.1672	4.99	PanTHERIA	367;543;904;1113;1297;1822;2655				Bird	Pezoporus wallicus	0.07121	25	Stephens et al. (2019)	HANZAB	BirdLife
Mammal	Nanger dama	71.4248	0.18	PanTHERIA	869;899;1297;1525;1848;2655;2693				Bird	Pezoporus wallicus	0.07121	20	Stephens et al. (2019)	HANZAB	BirdLife
Mammal	Nanger granti	55.4645	3.92	PanTHERIA	730;869;917;1052;1297;1525;1848;2655;2693;2986				Bird	Pezoporus wallicus	0.07121	53	Stephens et al. (2019)	HANZAB	BirdLife
Mammal	Nasalis concolor	7.39	10.9	PanTHERIA	741;899;1544;1547;1848;2344;2655				Bird	Pezoporus wallicus	0.07121	12	Stephens et al. (2019)	HANZAB	BirdLife
Mammal	Nasalis larvatus	12.3	9	PanTHERIA	208;543;730;741;899;1297;1347;1544;1547;1577;1767;1768;1848;2151;2344;2493;2655;2660;2986;3101				Bird	Pezoporus wallicus	0.07121	40	Stephens et al. (2019)	HANZAB	BirdLife
Mammal	Nasalis larvatus	12.2656	8.99	PanTHERIA	208;543;730;741;899;1297;1347;1544;1547;1577;1767;1768;1848;2151;2344;2493;2655;2660;2986;3101				Bird	Pezoporus wallicus	0.07121	12	Stephens et al. (2019)	HANZAB	BirdLife
Mammal	Neofiber alleni	0.265	14700	PanTHERIA	369;730;1297;1822;1849;1949;2655				Bird	Pezoporus wallicus	0.07121	31	Stephens et al. (2019)	HANZAB	BirdLife
Mammal	Neofiber alleni	0.26538	14515.7	PanTHERIA	369;730;1297;1822;1849;1949;2655				Bird	Pezoporus wallicus	0.07121	10	Stephens et al. (2019)	HANZAB	BirdLife
Mammal	Neotoma albigula	0.208	601	PanTHERIA	543;952;1297;1822;1850;2435;2473;2572;2655;2888;2924				Bird	Pezoporus wallicus	0.07121	21	Stephens et al. (2019)	HANZAB	BirdLife
Mammal	Neotoma albigula	0.20818	610.11	PanTHERIA	543;952;1297;1822;1850;2435;2473;2572;2655;2888;2924				Bird	Pezoporus wallicus	0.07121	23	Stephens et al. (2019)	HANZAB	BirdLife
Mammal	Neotoma floridana	0.254	270	PanTHERIA	543;730;1122;1297;1328;1417;1849;2197;2240;2311;2317;2362;2655;2924;3019				Bird	Pezoporus wallicus	0.07121	5	Stephens et al. (2019)	HANZAB	BirdLife
Mammal	Neotoma floridana	0.24916	273.98	PanTHERIA	543;730;1122;1297;1328;1417;1849;2197;2240;2317;2362;2655;2924;3019				Bird	Pezoporus wallicus	0.07121	26	Stephens et al. (2019)	HANZAB	BirdLife
Mammal	Neotoma lepida	0.144	669	PanTHERIA	531;730;808;878;1215;1297;1573;1822;1849;1944;2572;2655;2921;2924				Bird	Pezoporus wallicus	0.07121	24	Stephens et al. (2019)	HANZAB	BirdLife
Mammal	Neotoma lepida	0.14388	674.58	PanTHERIA	531;730;808;878;1215;1297;1573;1822;1849;1944;2572;2655;2921;2924				Bird	Pezoporus wallicus	0.07121	16	Stephens et al. (2019)	HANZAB	BirdLife
Mammal	Neotoma mexicana	0.203	133	PanTHERIA	482;684;730;925;1297;1594;2183;2655;2924				Bird	Pezoporus wallicus	0.07121	17	Stephens et al. (2019)	HANZAB	BirdLife
Mammal	Neotoma mexicana	0.203	132.62	PanTHERIA	482;684;730;925;1297;1594;2183;2655;2924				Bird	Pezoporus wallicus	0.07121	15	Stephens et al. (2019)	HANZAB	BirdLife
Mammal	Neotoma micropus	0.255	2520	PanTHERIA	450;730;952;1297;1573;2393;2655;2924				Bird	Pezoporus wallicus	0.07121	13	Stephens et al. (2019)	HANZAB	BirdLife
Mammal	Neotoma micropus	0.25514	2520.91	PanTHERIA	450;730;952;1297;1573;2393;2655;2924				Bird	Pezoporus wallicus	0.07121	65	Stephens et al. (2019)	HANZAB	BirdLife
Mammal	Neotragus moschatus	5.6	16.8	PanTHERIA	543;869;1052;1297;1525;1848;2629;2655;2693				Bird	Pezoporus wallicus	0.07121	40	Stephens et al. (2019)	HANZAB	BirdLife
Mammal	Neotragus moschatus	5.63901	17.32	PanTHERIA	543;869;1052;1297;1525;1848;2629;2655;2693				Bird	Pezoporus wallicus	0.07121	3000	Stephens et al. (2019)	HANZAB	BirdLife
Mammal	Nyctimene rabori	0.06825	30	PanTHERIA	899;1314;1439;1658;2017;2151;2655;2885				Bird	Pezoporus wallicus	0.07121	2	Stephens et al. (2019)	HANZAB	BirdLife
Mammal	Ochotona collaris	0.129	732	PanTHERIA	466;543;1297;1846;2646;2647;2655				Bird	Pezoporus wallicus	0.07121	31	Stephens et al. (2019)	HANZAB	BirdLife
Mammal	Ochotona collaris	0.129	733.17	PanTHERIA	466;543;1297;1846;2646;2647;2655				Bird	Pezoporus wallicus	0.07121	7	Stephens et al. (2019)	HANZAB	BirdLife
Mammal	Ochotona curzoniae	0.15947	19000	PanTHERIA	401;1297;1315;1573;2646;2647;2988				Bird	Pezoporus wallicus	0.07121	17	Stephens et al. (2019)	HANZAB	BirdLife
Mammal	Ochotona dauurica	0.131	5490	PanTHERIA	95;401;1297;1315;2646;2647;2988				Bird	Pezoporus wallicus	0.07121	12	Stephens et al. (2019)	HANZAB	BirdLife
Mammal	Ochotona dauurica	0.13101	5490.9	PanTHERIA	95;401;1297;1315;2646;2647;2988				Bird	Pezoporus wallicus	0.07121	26	Stephens et al. (2019)	HANZAB	BirdLife
Mammal	Ochotona princeps	0.158	775	PanTHERIA	466;543;730;1004;1015;1297;1494;1573;1822;1849;1879;2314;2338;2586;2620;2646;2647;2648;2655				Bird	Pezoporus wallicus	0.07121	31	Stephens et al. (2019)	HANZAB	BirdLife
Mammal	Ochotona princeps	0.15763	774.59	PanTHERIA	466;543;730;1004;1015;1297;1494;1573;1822;1849;1879;2314;2338;2586;2620;2646;2647;2648;2655				Bird	Phapitreron leucotis	0.108	20	Stephens et al. (2019)	BirdLife	BirdLife
Mammal	Ochotona pusilla	0.143	3280	PanTHERIA	95;401;543;1297;2646;2647;2655				Bird	Phapitreron leucotis	0.108	23	Stephens et al. (2019)	BirdLife	BirdLife
Mammal	Ochotona pusilla	0.1425	3279.99	PanTHERIA	95;401;543;1297;2646;2647;2655				Bird	Phaps chalcoptera	0.33074	23.4375	Stephens et al. (2019)	HANZAB	BirdLife
Mammal	Odocoileus hemionus	84.5606	16	PanTHERIA	89;653;730;1297;1404;1573;1577;1763;2525;2620;2655;2718;2986;3009;3010				Bird	Phaps chalcoptera	0.33074	20	Stephens et al. (2019)	HANZAB	BirdLife
Mammal	Odocoileus hemionus	83.8	16	PanTHERIA	89;653;730;1297;1404;1573;1577;1763;2525;2620;2655;2718;2986;3009;3010				Bird	Philesturnus carunculatus	0.07472	1300	Stephens et al. (2019)	HANZAB	BirdLife
Mammal	Odocoileus virginianus	75	17.3	PanTHERIA	543;653;730;764;905;1297;1404;1573;1577;1594;2151;2338;2525;2650;2655;2718;2986;3009;3010				Bird	Philesturnus carunculatus	0.07472	406	Stephens et al. (2019)	HANZAB	BirdLife
Mammal	Odocoileus virginianus	75.9013	17.32	PanTHERIA	543;653;730;764;905;1297;1404;1573;1577;1594;2151;2338;2525;2650;2655;2718;2986;3009;3010				Bird	Philesturnus carunculatus	0.07472	930	Stephens et al. (2019)	HANZAB	BirdLife
Mammal	Oecomys bicolor	0.04074	44.46	PanTHERIA	730;905;1297;2151;2655				Bird	Phoenicircus carnifex	0.08287	1.8	Stephens et al. (2019)	BirdLife	BirdLife
Mammal	Okapia johnstoni	230.001	1.02	PanTHERIA	395;511;543;730;869;899;1297;1573;1792;1848;2655				Bird	Phoenicircus carnifex	0.08287	11.2	Stephens et al. (2019)	BirdLife	BirdLife
Mammal	Okapia johnstoni	230	1.02	PanTHERIA	395;511;543;730;869;899;1297;1573;1792;1848;2655				Bird	Phytotoma rara	0.047	20	Stephens et al. (2019)	BirdLife	BirdLife
Mammal	Onychogalea fraenata	4.95205	20	PanTHERIA	899;955;1297;1573;1760;1848;2655				Bird	Pinicola enucleator	0.0564	5.8	Stephens et al. (2019)	HBW	BirdLife
Mammal	Oreonax flavicauda	8.22912	6.46	PanTHERIA	730;899;905;1297;1544;1547;1848;2151;2344;2371;2463;2655				Bird	Pinicola enucleator	0.0564	2.6	Stephens et al. (2019)	HBW	BirdLife
Mammal	Oreotragus oreotragus	13.4	2.55	PanTHERIA	543;730;869;917;1297;1525;1848;2629;2655;2693;2986				Bird	Pinicola enucleator	0.0564	14	Stephens et al. (2019)	HBW	BirdLife
Mammal	Oreotragus oreotragus	13.4865	2.62	PanTHERIA	543;730;869;917;1297;1525;1848;2629;2655;2693;2986				Bird	Pinicola enucleator	0.0564	47	Stephens et al. (2019)	HBW	BirdLife
Mammal	Oryctolagus cuniculus	1.59	355	PanTHERIA	95;543;730;1297;1449;1473;1573;1577;1594;1601;1849;2314;2338;2655;2965				Bird	Pinicola enucleator	0.0564	0.8	Stephens et al. (2019)	HBW	BirdLife
Mammal	Oryctolagus cuniculus	1.59057	357.9	PanTHERIA	95;543;730;1297;1449;1473;1573;1577;1594;1601;1849;2314;2338;2655;2965				Bird	Pinicola enucleator	0.0564	47	Stephens et al. (2019)	BWP	BirdLife
Mammal	Oryx gazella	186	2.48	PanTHERIA	543;730;869;917;1297;1525;1848;2629;2655;2693;2986				Bird	Pinicola enucleator	0.0564	0.8	Stephens et al. (2019)	BWP	BirdLife
Mammal	Oryx gazella	188.404	9.88	PanTHERIA	543;730;869;917;1297;1525;1848;2629;2655;2693;2986				Bird	Pinicola enucleator	0.0564	12.8	Stephens et al. (2019)	HBW	BirdLife
Mammal	Oryzomys subflavus	0.0499	89.8	PanTHERIA	730;890;1297;1843;2655				Bird	Pionites leucogaster	0.155	12	Stephens et al. (2019)	BirdLife	BirdLife
Mammal	Oryzomys subflavus	0.04991	88.57	PanTHERIA	730;890;1297;1843;2655				Bird	Pionites melanocephalus	0.14878	17.3	Stephens et al. (2019)	BirdLife	BirdLife
Mammal	Otomys angoniensis	0.101	2670	PanTHERIA	468;730;1297;1464;1798;2285;2655;2815				Bird	Pionites melanocephalus	0.14878	6.7	Stephens et al. (2019)	BirdLife	BirdLife
Mammal	Otomys angoniensis	0.10064	2630.74	PanTHERIA	468;730;1297;1464;1798;2285;2655;2815				Bird	Pionites xanthomerius	0.155	12	Stephens et al. (2019)	HBW	BirdLife
Mammal	Otomys irroratus	0.115	3020	PanTHERIA	469;730;739;1297;1464;1822;2258;2285;2655;3054				Bird	Pionus fuscus	0.206	0.6	Stephens et al. (2019)	BirdLife	BirdLife
Mammal	Otomys irroratus	0.11445	3004.04	PanTHERIA	469;730;739;1297;1464;1822;2258;2285;2655;3054				Bird	Pionus fuscus	0.206	3.2	Stephens et al. (2019)	BirdLife	BirdLife
Mammal	Ourebia ourebi	17.1	2.36	PanTHERIA	543;730;869;917;1297;1525;1848;2629;2655;2693;2986				Bird	Pionus menstruus	0.251	1	Stephens et al. (2019)	BirdLife	BirdLife
Mammal	Ourebia ourebi	17.1861	2.43	PanTHERIA	543;730;869;917;1297;1525;1848;2629;2655;2693;2986				Bird	Pionus menstruus	0.251	24.1	Stephens et al. (2019)	BirdLife	BirdLife
Mammal	Ovibos moschatus	313	0.32	PanTHERIA	543;730;764;1297;1525;1763;1775;1848;2555;2655;2986				Bird	Pionus senilis	0.212	57.1	Stephens et al. (2019)	BirdLife	BirdLife
Mammal	Ovibos moschatus	312.5	0.31	PanTHERIA	543;730;764;1297;1525;1763;1775;1848;2555;2655;2986				Bird	Pionus senilis	0.212	0.7	Stephens et al. (2019)	BirdLife	BirdLife
Mammal	Ovis ammon	113.999	0.02	PanTHERIA	543;899;1068;1297;1525;1573;1848;2401;2555;2655				Bird	Pionus sordidus	0.266	1.1	Stephens et al. (2019)	BirdLife	BirdLife
Mammal	Ovis ammon	113	0.02	PanTHERIA	543;899;1068;1297;1525;1573;1848;2401;2555;2655				Bird	Pipile cumanensis	1.23922	21.6	Stephens et al. (2019)	HBW	BirdLife
Mammal	Ovis canadensis	74.6	1.51	PanTHERIA	543;730;764;1068;1297;1404;1525;1573;1763;1822;1848;2338;2555;2587;2655;2718;2986				Bird	Pipile cumanensis	1.23922	5	Stephens et al. (2019)	BirdLife	BirdLife
Mammal	Ovis canadensis	74.6449	1.48	PanTHERIA	543;730;764;1068;1297;1404;1525;1573;1763;1822;1848;2338;2555;2587;2655;2718;2986				Bird	Pipile grayi	1.23922	17	Stephens et al. (2019)	HBW	BirdLife
Mammal	Papio cynocephalus	15.8221	5.86	PanTHERIA	208;543;730;850;930;1347;1544;1547;1594;1763;1767;1979;2344;2493;2660;2986				Bird	Pipra aureola	0.01614	1.8	Stephens et al. (2019)	BirdLife	BirdLife
Mammal	Papio hamadryas	16.9	3.9	PanTHERIA	208;543;730;850;930;1297;1347;1544;1547;1577;1594;1763;1767;1768;1848;1979;2151;2344;2493;2655;2660;2986;3086				Bird	Pipra fasciicauda	0.0159	45	Stephens et al. (2019)	BirdLife	BirdLife
Mammal	Papio hamadryas	14.0071	2.1	PanTHERIA	208;543;730;850;1297;1347;1544;1547;1577;1763;1767;1848;2151;2344;2493;2655;2660;2986;3086				Bird	Pipreola arcuata	0.118	23	Stephens et al. (2019)	BirdLife	BirdLife
Mammal	Papio ursinus	17.7294	2.77	PanTHERIA	208;543;730;850;1347;1544;1547;1767;1768;1979;2344;2493;2660;2986;3086				Bird	Pipreola arcuata	0.118	15.9	Stephens et al. (2019)	BirdLife	BirdLife
Mammal	Pappogeomys castanops	0.267	1000	PanTHERIA	230;296;543;738;740;1297;1305;2151;2655;2657				Bird	Piprites chloris	0.016	0.5	Stephens et al. (2019)	BirdLife	BirdLife
Mammal	Pecari tajacu	21.3	7.93	PanTHERIA	645;730;905;1297;1573;1848;2151;2180;2655;2686				Bird	Piprites chloris	0.016	20	Stephens et al. (2019)	BirdLife	BirdLife
Mammal	Pecari tajacu	21.1337	7.92	PanTHERIA	543;645;730;905;1297;1573;1594;1848;2151;2180;2431;2655;2686;2998				Bird	Platycercus adscitus	0.111	58	Stephens et al. (2019)	HANZAB	BirdLife
Mammal	Pelea capreolus	22.5	18.2	PanTHERIA	543;730;869;1297;1525;1848;2629;2655;2693;2986				Bird	Platycercus caledonicus	0.13259	4	Stephens et al. (2019)	HANZAB	BirdLife
Mammal	Pelea capreolus	22.7313	18.71	PanTHERIA	543;730;869;1297;1525;1848;2629;2655;2693;2986				Bird	Platycercus caledonicus	0.13259	1	Stephens et al. (2019)	HANZAB	BirdLife
Mammal	Perognathus fasciatus	0.0113	222	PanTHERIA	1297;1514;1849;1870;2655				Bird	Platycercus caledonicus	0.13259	4	Stephens et al. (2019)	HANZAB	BirdLife
Mammal	Perognathus fasciatus	0.01129	225.41	PanTHERIA	1297;1514;1849;1870;2655				Bird	Platycercus caledonicus	0.13259	4	Stephens et al. (2019)	HANZAB	BirdLife
Mammal	Perognathus longimembris	0.00807	174	PanTHERIA	418;543;602;730;808;982;1019;1215;1293;1297;1514;1577;1749;1822;2655				Bird	Platycercus caledonicus	0.13259	4	Stephens et al. (2019)	HANZAB	BirdLife
Mammal	Perognathus longimembris	0.00808	174	PanTHERIA	418;543;602;730;808;982;1019;1215;1293;1297;1514;1577;1749;1822;2655				Bird	Platycercus caledonicus	0.13259	10	Stephens et al. (2019)	HANZAB	BirdLife
Mammal	Peromyscus aztecus	0.034	900	PanTHERIA	1297;2151;2655;2926;2927				Bird	Platycercus caledonicus	0.13259	247	Stephens et al. (2019)	HANZAB	BirdLife
Mammal	Peromyscus aztecus	0.034	899.99	PanTHERIA	1297;2151;2655;2926;2927				Bird	Platycercus caledonicus	0.13259	1.4	Stephens et al. (2019)	HANZAB	BirdLife
Mammal	Petauroides volans	1.25717	69	PanTHERIA	543;730;955;1297;1412;1535;1573;1760;1789;1822;1848;2484;2644;2655;2880				Bird	Platycercus elegans	0.12386	640	Stephens et al. (2019)	HANZAB	BirdLife
Mammal	Petrogale persephone	5.63	6	PanTHERIA	899;955;1760;1848;2655				Bird	Platycercus elegans	0.12386	40	Stephens et al. (2019)	HANZAB	BirdLife
Mammal	Petrogale persephone	5.58563	5.99	PanTHERIA	899;955;1760;1848;2655				Bird	Platycercus elegans	0.12386	8.05369	Stephens et al. (2019)	HANZAB	BirdLife
Mammal	Petrogale xanthopus	8.49999	15	PanTHERIA	955;1297;1412;1760;1848;2655				Bird	Platycercus elegans	0.12386	36	Stephens et al. (2019)	HANZAB	BirdLife
Mammal	Petropseudes dahli	1.87703	18	PanTHERIA	955;1760;1848;2655				Bird	Platycercus elegans	0.12386	50	Stephens et al. (2019)	HANZAB	BirdLife
Mammal	Phacochoerus aethiopicus	75.6	7.6	PanTHERIA	511;543;645;730;854;1297;1573;2338;2467;2620;2629;2655				Bird	Platycercus elegans	0.12386	28.0112	Stephens et al. (2019)	HANZAB	BirdLife
Mammal	Phacochoerus aethiopicus	75.6075	7.61	PanTHERIA	511;543;645;730;854;1297;1573;2338;2467;2620;2629;2655				Bird	Platycercus elegans	0.12386	75	Stephens et al. (2019)	HANZAB	BirdLife
Mammal	Phascolarctos cinereus	6.58	164	PanTHERIA	543;730;955;1297;1412;1760;1822;1848;2484;2644;2655				Bird	Platycercus elegans	0.12386	3.0426	Stephens et al. (2019)	HANZAB	BirdLife
Mammal	Phascolarctos cinereus	6.52874	163.01	PanTHERIA	543;730;955;1297;1412;1760;1822;1848;2484;2644;2655				Bird	Platycercus elegans	0.12386	14	Stephens et al. (2019)	HANZAB	BirdLife
Mammal	Phenacomys intermedius	0.0252	557	PanTHERIA	730;1297;1822;1913;1949;2655				Bird	Platycercus elegans	0.12386	270	Stephens et al. (2019)	HANZAB	BirdLife
Mammal	Phenacomys intermedius	0.0252	549.17	PanTHERIA	730;1297;1822;1913;1949;2655				Bird	Platycercus elegans	0.12386	14	Stephens et al. (2019)	HANZAB	BirdLife
Mammal	Piliocolobus rufomitratus	8.03075	186.44	PanTHERIA	741;899;1544;2151;2655;2660				Bird	Platycercus elegans	0.12386	58	Stephens et al. (2019)	HANZAB	BirdLife
Mammal	Pithecia pithecia	1.67	4.23	PanTHERIA	208;497;543;730;905;1201;1297;1544;1547;1768;1848;2151;2344;2431;2464;2489;2493;2655;2660;2986				Bird	Platycercus elegans	0.12386	480	Stephens et al. (2019)	HANZAB	BirdLife
Mammal	Pithecia pithecia	1.66719	4.19	PanTHERIA	208;497;543;730;905;1201;1297;1544;1547;1768;1848;2151;2344;2431;2464;2489;2493;2655;2660;2986				Bird	Platycercus elegans	0.12386	60	Stephens et al. (2019)	HANZAB	BirdLife
Mammal	Potorous longipes	1.83506	40	PanTHERIA	899;955;1297;1573;1760;2655				Bird	Platycercus elegans	0.12386	308	Stephens et al. (2019)	HANZAB	BirdLife
Mammal	Potorous tridactylus	1.09	21.4	PanTHERIA	543;730;955;1015;1297;1412;1501;1760;1822;2483;2484;2655				Bird	Platycercus elegans	0.12386	29	Stephens et al. (2019)	HANZAB	BirdLife
Mammal	Presbytis comata	6.62	26	PanTHERIA	208;730;741;899;1297;1347;1544;1547;1848;2344;2655;2660;2986				Bird	Platycercus elegans	0.12386	350	Stephens et al. (2019)	HANZAB	BirdLife
Mammal	Presbytis comata	6.55007	25.68	PanTHERIA	208;730;741;899;1297;1347;1544;1547;1848;2344;2655;2660;2986				Bird	Platycercus elegans	0.12386	60	Stephens et al. (2019)	HANZAB	BirdLife
Mammal	Presbytis melalophos	6.47	59.3	PanTHERIA	208;241;543;730;741;1297;1347;1544;1547;1848;2344;2655;2660;2748;2986				Bird	Platycercus elegans	0.12386	100	Stephens et al. (2019)	HANZAB	BirdLife
Mammal	Presbytis melalophos	6.43912	59.34	PanTHERIA	208;241;543;730;741;1297;1347;1544;1547;1848;2344;2655;2660;2748;2986				Bird	Platycercus elegans	0.12386	207	Stephens et al. (2019)	HANZAB	BirdLife
Mammal	Presbytis rubicunda	6.41	19.4	PanTHERIA	208;730;741;1297;1347;1544;1547;1577;1848;2344;2655;2660;2986				Bird	Platycercus elegans	0.12386	10	Stephens et al. (2019)	HANZAB	BirdLife
Mammal	Presbytis rubicunda	6.34853	19.27	PanTHERIA	208;730;741;1297;1347;1544;1547;1577;1848;2344;2655;2660;2986				Bird	Platycercus eximius	0.104	25	Stephens et al. (2019)	HANZAB	BirdLife
Mammal	Procavia capensis	2.95	2720	PanTHERIA	543;658;1297;1355;1822;1848;1984;2151;2179;2466;2629;2655				Bird	Platycercus eximius	0.104	10	Stephens et al. (2019)	HANZAB	BirdLife
Mammal	Procavia capensis	2.95248	2734.51	PanTHERIA	543;658;1297;1355;1822;1848;1984;2151;2179;2466;2629;2655				Bird	Platycercus eximius	0.104	75	Stephens et al. (2019)	HANZAB	BirdLife
Mammal	Procolobus pennantii	9.16	300	PanTHERIA	741;899;1544;1848;2151;2344;2655;2748				Bird	Platycercus eximius	0.104	61	Stephens et al. (2019)	HANZAB	BirdLife
Mammal	Procolobus rufomitratus	8.07	220	PanTHERIA	741;899;1544;2151;2655;2660;2748				Bird	Platycercus eximius	0.104	56	Stephens et al. (2019)	HANZAB	BirdLife
Mammal	Procolobus verus	3.98	18.9	PanTHERIA	208;730;741;1347;1544;1547;1848;2344;2655;2660;2986				Bird	Platycercus eximius	0.104	550	Stephens et al. (2019)	HANZAB	BirdLife
Mammal	Procolobus verus	3.97786	18.6	PanTHERIA	208;730;741;1347;1544;1547;1848;2344;2655;2660;2986				Bird	Platycercus eximius	0.104	17	Stephens et al. (2019)	HANZAB	BirdLife
Mammal	Proechimys guairae	0.349	395	PanTHERIA	31;730;905;1297;1594;1627;2151;2159;2458;2655				Bird	Platycercus eximius	0.104	50	Stephens et al. (2019)	HANZAB	BirdLife
Mammal	Proechimys guairae	0.34928	389.74	PanTHERIA	31;730;905;1297;1594;1627;2151;2159;2458;2655				Bird	Platycercus eximius	0.104	10	Stephens et al. (2019)	HANZAB	BirdLife
Mammal	Proechimys guyannensis	0.31403	938.91	PanTHERIA	31;543;730;921;1297;2458;2655				Bird	Platycercus eximius	0.104	28	Stephens et al. (2019)	HANZAB	BirdLife
Mammal	Propithecus diadema	6.6	5.66	PanTHERIA	208;899;1046;1048;1261;1297;1544;1546;1547;1768;1848;2041;2151;2344;2493;2655;2986;3090				Bird	Platycercus icterotis	0.06326	20	Stephens et al. (2019)	HANZAB	BirdLife
Mammal	Propithecus diadema	6.56899	5.65	PanTHERIA	208;899;1046;1048;1261;1297;1544;1546;1547;1768;1848;2041;2151;2344;2493;2655;2986;3090				Bird	Platycercus venustus	0.08944	6	Stephens et al. (2019)	HANZAB	BirdLife
Mammal	Propithecus tattersalli	3.53139	65	PanTHERIA	899;1048;1544;1545;1546;1547;1848;2041;2151;2344;2655				Bird	Platycercus venustus	0.08944	80	Stephens et al. (2019)	HANZAB	BirdLife
Mammal	Propithecus verreauxi	3.58826	150	PanTHERIA	208;511;543;730;899;1046;1048;1167;1261;1297;1544;1545;1546;1547;1848;2151;2344;2428;2429;2489;2493;2655;2986;3086				Bird	Ploceus ocularis	0.0252	22.92	Stephens et al. (2019)	BirdLife	BirdLife
Mammal	Propithecus verreauxi	3.65	150	PanTHERIA	208;511;543;730;899;1046;1048;1167;1261;1297;1544;1545;1546;1547;1848;2151;2344;2428;2429;2489;2493;2655;2986;3086				Bird	Ploceus ocularis	0.0252	5.8	Stephens et al. (2019)	BirdLife	BirdLife
Mammal	Pseudocheirus peregrinus	0.894	655	PanTHERIA	543;730;955;1297;1412;1760;1789;1822;1848;2484;2644;2655;2880				Bird	Ploceus olivaceiceps	0.02079	2	Stephens et al. (2019)	BSA	BirdLife
Mammal	Pseudocheirus peregrinus	0.89522	654.82	PanTHERIA	543;730;955;1297;1412;1760;1789;1822;1848;2484;2644;2655;2880				Bird	Pogoniulus atroflavus	0.01819	16	Stephens et al. (2019)	BirdLife	BirdLife
Mammal	Pseudochirops archeri	1.14592	150	PanTHERIA	955;1760;1848;2655				Bird	Pogoniulus atroflavus	0.01819	10	Stephens et al. (2019)	BirdLife	BirdLife
Mammal	Pseudochirulus cinereus	0.97748	146	PanTHERIA	955;1848				Bird	Pogoniulus chrysoconus	0.0108	10	Stephens et al. (2019)	BirdLife	BirdLife
Mammal	Pseudois nayaur	51.8	2.51	PanTHERIA	543;730;1297;1525;1848;2555;2655;2963;2986				Bird	Pogoniulus chrysoconus	0.0108	6	Stephens et al. (2019)	BirdLife	BirdLife
Mammal	Pseudois nayaur	52.3346	2.49	PanTHERIA	543;730;1297;1525;1848;2555;2655;2963;2986				Bird	Pogoniulus chrysoconus	0.0108	70	Stephens et al. (2019)	HBW	BirdLife
Mammal	Pygathrix brelichi	12.3	16.9	PanTHERIA	899;1544;1610;1848;2344;3102				Bird	Pogoniulus chrysoconus	0.0108	60	Stephens et al. (2019)	HBW	BirdLife
Mammal	Pygathrix roxellana	13.5	4.61	PanTHERIA	208;741;899;1544;1547;1610;1848;2344;2655;3102				Bird	Pogoniulus scolopaceus	0.01407	30	Stephens et al. (2019)	HBW	BirdLife
Mammal	Rangifer tarandus	108	2.59	PanTHERIA	511;543;653;730;764;1015;1297;1404;1573;1763;2512;2525;2655;2718;2986;3009;3010				Bird	Pogoniulus scolopaceus	0.01407	24	Stephens et al. (2019)	HBW	BirdLife
Mammal	Rangifer tarandus	109.088	2.55	PanTHERIA	511;543;653;730;764;1015;1297;1404;1573;1763;2512;2525;2655;2718;2986;3009;3010				Bird	Pogoniulus subsulphureus	0.0105	12	Stephens et al. (2019)	BirdLife	BirdLife
Mammal	Raphicerus campestris	11.6	1.24	PanTHERIA	730;869;1297;1525;1573;1822;1848;2629;2655;2693;2986;3057				Bird	Pogoniulus subsulphureus	0.0105	15	Stephens et al. (2019)	HBW	BirdLife
Mammal	Raphicerus campestris	11.6615	1.27	PanTHERIA	730;869;1297;1525;1573;1822;1848;2629;2655;2693;2986;3057				Bird	Pogonornis melanopterus	0.0524	80	Stephens et al. (2019)	BirdLife	BirdLife
Mammal	Raphicerus melanotis	10.4	10.2	PanTHERIA	511;869;1848;2629;2655;2693				Bird	Poicephalus robustus	0.34301	1	Stephens et al. (2019)	BirdLife	BirdLife
Mammal	Raphicerus melanotis	10.5031	10.5	PanTHERIA	511;869;1848;2629;2655;2693				Bird	Poicephalus robustus	0.34301	1.5	Stephens et al. (2019)	BirdLife	BirdLife
Mammal	Raphicerus sharpei	9.3969	0.51	PanTHERIA	730;869;1297;1848;2629;2655;2693				Bird	Poicephalus rueppellii	0.116	0.09	Stephens et al. (2019)	BirdLife	BirdLife
Mammal	Redunca arundinum	57.7	0.63	PanTHERIA	543;730;869;1297;1525;1848;2629;2655;2693;2986				Bird	Poicephalus rueppellii	0.116	10	Stephens et al. (2019)	BirdLife	BirdLife
Mammal	Redunca arundinum	58.0592	0.65	PanTHERIA	543;730;869;1297;1525;1848;2629;2655;2693;2986				Bird	Poicephalus rueppellii	0.116	10	Stephens et al. (2019)	BSA	BirdLife
Mammal	Redunca fulvorufula	28.9	7.72	PanTHERIA	543;730;869;1297;1525;1763;1848;2629;2655;2693;2986;3057				Bird	Poicephalus rufiventris	0.12	120	Stephens et al. (2019)	BirdLife	BirdLife
Mammal	Redunca fulvorufula	29.3527	7.77	PanTHERIA	543;730;869;1297;1525;1763;1848;2629;2655;2693;2986;3057				Bird	Poicephalus rufiventris	0.12	10	Stephens et al. (2019)	BirdLife	BirdLife
Mammal	Redunca redunca	42.7	1.01	PanTHERIA	543;730;869;917;1297;1525;1848;2655;2693;2986;3057				Bird	Poicephalus senegalus	0.147	11	Stephens et al. (2019)	BirdLife	BirdLife
Mammal	Redunca redunca	43.2889	1.03	PanTHERIA	543;730;869;917;1297;1525;1848;2655;2693;2986;3057				Bird	Porphyrolaema porphyrolaema	0.06	2	Stephens et al. (2019)	BirdLife	BirdLife
Mammal	Reithrodon auritus	0.0798	62	PanTHERIA	424;543;730;890;1297;1473;1822;2216;2655				Bird	Primolius couloni	0.25	0.0333333	Stephens et al. (2019)	HBW	BirdLife
Mammal	Reithrodon auritus	0.07973	61.11	PanTHERIA	424;543;730;890;1297;1473;1822;2216;2655				Bird	Prioniturus flavicans	0.1168	16.3	Stephens et al. (2019)	BirdLife	BirdLife
Mammal	Rhinoceros sondaicus	1750	0.1	PanTHERIA	511;543;730;899;997;2335;2655;3105				Bird	Prioniturus flavicans	0.1168	7.2	Stephens et al. (2019)	BirdLife	BirdLife
Mammal	Rhinoceros sondaicus	1720	0.1	PanTHERIA	511;543;730;899;997;2335;2655;3105				Bird	Prioniturus mada	0.1168	26.5	Stephens et al. (2019)	BirdLife	BirdLife
Mammal	Rhinoceros unicornis	1830	3.36	PanTHERIA	220;511;543;679;730;806;807;899;997;1297;1493;1594;1744;2335;2449;2655;3105;3136				Bird	Prioniturus mada	0.1168	166	Stephens et al. (2019)	BirdLife	BirdLife
Mammal	Rhinoceros unicornis	1843.66	3.33	PanTHERIA	220;511;543;679;730;806;807;899;997;1297;1493;1594;1744;2335;2449;2655;3105;3136				Bird	Prionochilus maculatus	0.00795	29.2	Stephens et al. (2019)	BirdLife	BirdLife
Mammal	Rhinopithecus brelichi	12.2671	16.92	PanTHERIA	899;1544;1610;1848;2344;3102				Bird	Prionochilus maculatus	0.00795	70	Stephens et al. (2019)	BirdLife	BirdLife
Mammal	Rhinopithecus roxellana	13.4568	4.6	PanTHERIA	208;741;899;1544;1547;1610;1848;2344;2655;3102				Bird	Prionochilus xanthopygius	0.0076	80	Stephens et al. (2019)	BirdLife	BirdLife
Mammal	Romerolagus diazi	0.466	30.4	PanTHERIA	95;511;570;571;573;899;1165;1297;1840;2124;2314;2655;2929				Bird	Prodotiscus zambesiae	0.0102	2	Stephens et al. (2019)	BSA	BirdLife
Mammal	Romerolagus diazi	0.46558	30.67	PanTHERIA	95;511;570;571;573;899;1165;1297;1840;2124;2314;2655;2929				Bird	Prodotiscus zambesiae	0.0102	4	Stephens et al. (2019)	BirdLife	BirdLife
Mammal	Rucervus duvaucelii	171.224	11.24	PanTHERIA	511;653;730;899;1297;2525;2553;2655;3010				Bird	Promerops cafer	0.03474	410	Stephens et al. (2019)	HBW	BirdLife
Mammal	Rusa unicolor	177.523	4.89	PanTHERIA	653;730;789;1297;2133;2152;2525;2655;2986;3010				Bird	Promerops cafer	0.03474	1400	Stephens et al. (2019)	HBW	BirdLife
Mammal	Saiga tatarica	37.734	0.75	PanTHERIA	511;543;730;814;1015;1297;1525;1848;2306;2555;2655;2669;2986				Bird	Promerops cafer	0.03474	200	Stephens et al. (2019)	HBW	BirdLife
Mammal	Saiga tatarica	37.4	0.75	PanTHERIA	511;543;730;814;1015;1297;1525;1848;2306;2555;2655;2669;2986				Bird	Promerops cafer	0.03474	1400	Stephens et al. (2019)	BSA	BirdLife
Mammal	Sciurus aureogaster	0.456	221	PanTHERIA	485;730;905;1297;2087;2151;2655;2948				Bird	Promerops cafer	0.03474	40	Stephens et al. (2019)	HBW	BirdLife
Mammal	Sciurus aureogaster	0.45557	221.14	PanTHERIA	485;730;905;1297;2087;2151;2655;2948				Bird	Promerops gurneyi	0.03491	460	Stephens et al. (2019)	HBW	BirdLife
Mammal	Sciurus deppei	0.25	94.8	PanTHERIA	337;730;905;1297;2151;2655				Bird	Promerops gurneyi	0.03491	2000	Stephens et al. (2019)	BirdLife	BirdLife
Mammal	Sciurus deppei	0.2495	94.11	PanTHERIA	337;730;905;1297;2151;2655				Bird	Promerops gurneyi	0.03491	2000	Stephens et al. (2019)	HBW	BirdLife
Mammal	Sciurus griseus	0.704	240	PanTHERIA	551;730;1297;2151;2655				Bird	Psephotellus chrysopterygius	0.0468	1.11667	Stephens et al. (2019)	HANZAB	BirdLife
Mammal	Sciurus griseus	0.70385	239.99	PanTHERIA	551;730;1297;2151;2655				Bird	Psephotellus dissimilis	0.0458	1.24	Stephens et al. (2019)	HANZAB	BirdLife
Mammal	Sciurus spadiceus	0.403	77.8	PanTHERIA	730;905;2151;2655				Bird	Psephotellus dissimilis	0.0458	3	Stephens et al. (2019)	HANZAB	BirdLife
Mammal	Sciurus spadiceus	0.40332	76.71	PanTHERIA	730;905;2151;2655				Bird	Psephotellus dissimilis	0.0458	1.4	Stephens et al. (2019)	HBW	BirdLife
Mammal	Semnopithecus entellus	12.6	17.3	PanTHERIA	208;543;679;730;741;929;1167;1297;1347;1544;1547;1649;1763;1767;1848;2344;2489;2493;2626;2655;2660;2748;3086				Bird	Psephotellus dissimilis	0.0458	1.16	Stephens et al. (2019)	HANZAB	BirdLife
Mammal	Semnopithecus entellus	12.6793	17.28	PanTHERIA	208;543;679;730;741;929;1167;1297;1347;1544;1547;1649;1763;1767;1848;2344;2489;2493;2626;2655;2660;2748;3086				Bird	Psephotellus dissimilis	0.0458	1.3	Stephens et al. (2019)	HANZAB	BirdLife
Mammal	Setonix brachyurus	3.02767	580	PanTHERIA	543;730;955;1015;1052;1297;1412;1760;1822;1848;2483;2655;2986				Bird	Psephotellus dissimilis	0.0458	1.2	Stephens et al. (2019)	HANZAB	BirdLife
Mammal	Setonix brachyurus	3.03	580	PanTHERIA	543;730;955;1015;1052;1297;1412;1760;1822;1848;2483;2655;2986				Bird	Psephotellus dissimilis	0.0458	1.4	Stephens et al. (2019)	HANZAB	BirdLife
Mammal	Sigmoceros lichtensteinii	168	1.65	PanTHERIA	869;1297;1848;2629;2655;2693				Bird	Psephotellus dissimilis	0.0458	0.9	Stephens et al. (2019)	HBW	BirdLife
Mammal	Sigmodon alstoni	0.0557	157	PanTHERIA	730;1297;2151;2159;2655				Bird	Psephotellus dissimilis	0.0458	0.9	Stephens et al. (2019)	HANZAB	BirdLife
Mammal	Sigmodon alstoni	0.0557	157.54	PanTHERIA	730;1297;2151;2159;2655				Bird	Psephotus haematonotus	0.06139	50	Stephens et al. (2019)	HANZAB	BirdLife
Mammal	Simias concolor	7.3939	10.9	PanTHERIA	741;899;1544;1547;1848;2344;2655				Bird	Psephotus haematonotus	0.06139	22	Stephens et al. (2019)	HANZAB	BirdLife
Mammal	Spalacopus cyanus	0.10086	4500	PanTHERIA	229;230;231;543;740;890;1297;1573;1822;2151;2414;2655;2859				Bird	Pseudeos fuscata	0.149	30	Stephens et al. (2019)	BirdLife	BirdLife
Mammal	Spermophilus columbianus	0.471	2930	PanTHERIA	32;730;809;894;1264;1297;1573;1872;1977;2010;2013;2053;2082;2083;2084;2595;2655;2974;3092;3124				Bird	Pseudonestor xanthophrys	0.0221	9.8	Stephens et al. (2019)	BNA	BirdLife
Mammal	Spermophilus columbianus	0.47094	2894.51	PanTHERIA	32;730;809;894;1264;1297;1573;1872;1977;2010;2013;2053;2082;2083;2084;2595;2655;2974;3092;3124				Bird	Pseudonestor xanthophrys	0.0221	10	Stephens et al. (2019)	BNA	BirdLife
Mammal	Spermophilus elegans	0.325	2870	PanTHERIA	928;1297;2249;2655;3126				Bird	Psilopogon chrysopogon	0.151	123.5	Stephens et al. (2019)	BirdLife	BirdLife
Mammal	Spermophilus elegans	0.32445	2834.47	PanTHERIA	928;1297;2249;2655;3126				Bird	Psilopogon franklinii	0.0635	7.8	Stephens et al. (2019)	HBW	BirdLife
Mammal	Spermophilus mohavensis	0.213	302	PanTHERIA	340;509;1297;1822;1849;2655				Bird	Psilopogon franklinii	0.0635	2.6	Stephens et al. (2019)	HBW	BirdLife
Mammal	Spermophilus mohavensis	0.21318	301.99	PanTHERIA	340;509;1297;1822;1849;2655				Bird	Psilopogon haemacephalus	0.04449	17	Stephens et al. (2019)	BirdLife	BirdLife
Mammal	Spermophilus richardsonii	0.325	375	PanTHERIA	32;637;638;730;753;780;1297;1594;1822;1849;1977;2010;2011;2012;2013;2014;2015;2082;2122;2249;2655;2974				Bird	Psilopogon mystacophanos	0.0774	20	Stephens et al. (2019)	BirdLife	BirdLife
Mammal	Spermophilus richardsonii	0.3251	374.69	PanTHERIA	32;637;638;730;753;780;1297;1594;1822;1849;1977;2010;2011;2012;2013;2014;2015;2082;2122;2249;2655;2974				Bird	Psilopogon rafflesii	0.118	30	Stephens et al. (2019)	BirdLife	BirdLife
Mammal	Sylvicapra grimmia	15.5	2.36	PanTHERIA	543;730;869;1297;1525;1763;1848;2629;2655;2693;2986;3046				Bird	Psittacara leucophthalmus	0.158	6	Stephens et al. (2019)	HBW	BirdLife
Mammal	Sylvicapra grimmia	15.6391	2.42	PanTHERIA	543;730;869;1297;1525;1763;1848;2629;2655;2693;2986;3046				Bird	Psittacara leucophthalmus	0.158	8.8	Stephens et al. (2019)	BirdLife	BirdLife
Mammal	Sylvilagus aquaticus	2.14	82.4	PanTHERIA	95;594;596;1237;1297;1363;1419;1573;1594;1824;2124;2151;2314;2655;2675;2773;2856				Bird	Psittacara leucophthalmus	0.158	0.9	Stephens et al. (2019)	BirdLife	BirdLife
Mammal	Sylvilagus aquaticus	2.13334	82.44	PanTHERIA	95;594;596;1237;1297;1363;1419;1573;1594;1824;2124;2151;2314;2655;2675;2773;2856				Bird	Psittacula krameri	0.11611	95	Stephens et al. (2019)	BirdLife	BirdLife
Mammal	Sylvilagus audubonii	0.88088	290	PanTHERIA	592;596;730;802;1297;1822;2124;2151;2655;2685;2743				Bird	Psittacula krameri	0.11611	11	Stephens et al. (2019)	BirdLife	BirdLife
Mammal	Sylvilagus audubonii	0.883	290	PanTHERIA	592;596;730;802;1297;1822;2124;2151;2655;2685;2743				Bird	Psittacus erithacus	0.333	4	Stephens et al. (2019)	BirdLife	BirdLife
Mammal	Sylvilagus bachmani	0.71453	568	PanTHERIA	95;585;586;587;588;596;667;730;1297;2124;2151;2314;2655;3135				Bird	Psittrichas fulgidus	0.86499	0.14	Stephens et al. (2019)	BirdLife	BirdLife
Mammal	Sylvilagus bachmani	0.717	568	PanTHERIA	95;585;586;587;588;596;667;730;1297;2124;2151;2314;2655;3135				Bird	Pterocles alchata	0.27579	2	Stephens et al. (2019)	BWP	BirdLife
Mammal	Sylvilagus brasiliensis	0.989	3.59	PanTHERIA	95;596;730;905;1136;1297;2124;2151;2314;2655				Bird	Pterocles alchata	0.27579	2.66	Stephens et al. (2019)	BWP	BirdLife
Mammal	Sylvilagus brasiliensis	0.98674	3.54	PanTHERIA	95;596;730;905;1136;1297;2124;2151;2314;2655				Bird	Pterocles decoratus	0.18134	10	Stephens et al. (2019)	BirdLife	BirdLife
Mammal	Sylvilagus floridanus	1.21	686	PanTHERIA	95;543;593;596;730;802;1004;1136;1237;1297;1573;1577;1824;1849;1869;2124;2151;2314;2338;2570;2655;2866;2867				Bird	Pterocles decoratus	0.18134	210	Stephens et al. (2019)	BirdLife	BirdLife
Mammal	Sylvilagus floridanus	1.20719	680.83	PanTHERIA	95;543;593;596;730;802;1004;1136;1237;1297;1573;1577;1824;1849;1869;2124;2151;2314;2338;2570;2655;2866;2867				Bird	Pterocles exustus	0.20281	10	Stephens et al. (2019)	BirdLife	BirdLife
Mammal	Sylvilagus nuttallii	0.805	85.5	PanTHERIA	590;596;730;1004;1297;2124;2151;2321;2655;2933				Bird	Pterocles exustus	0.20281	20	Stephens et al. (2019)	BirdLife	BirdLife
Mammal	Sylvilagus nuttallii	0.80154	86.25	PanTHERIA	590;596;730;1004;1297;2124;2151;2321;2655;2933				Bird	Pterocles gutturalis	0.338	5.2	Stephens et al. (2019)	BSA	BirdLife
Mammal	Synaptomys cooperi	0.028	1150	PanTHERIA	543;668;693;730;1297;1573;1797;2655;2717				Bird	Pterocles gutturalis	0.338	3.1	Stephens et al. (2019)	BSA	BirdLife
Mammal	Synaptomys cooperi	0.02801	1144.96	PanTHERIA	543;668;693;730;1297;1573;1797;2655;2717				Bird	Pterocles namaqua	0.177	2.02	Stephens et al. (2019)	BirdLife	BirdLife
Mammal	Syncerus caffer	593	5.68	PanTHERIA	543;730;854;869;904;1297;1525;1573;1763;1848;2338;2620;2629;2655;2986				Bird	Pterocles namaqua	0.177	16.55	Stephens et al. (2019)	BirdLife	BirdLife
Mammal	Syncerus caffer	592.666	5.84	PanTHERIA	543;730;854;869;904;1297;1525;1573;1763;1848;2338;2620;2629;2655;2986				Bird	Pterocles orientalis	0.40487	0.2	Stephens et al. (2019)	BirdLife	BirdLife
Mammal	Tachyoryctes macrocephalus	0.622	6300	PanTHERIA	2655;3096				Bird	Pterocles orientalis	0.40487	1.3	Stephens et al. (2019)	HBW	BirdLife
Mammal	Tachyoryctes macrocephalus	0.62188	6299.99	PanTHERIA	2655;3096				Bird	Pterocles orientalis	0.40487	32	Stephens et al. (2019)	BWP	BirdLife
Mammal	Tapirus bairdii	293.782	0.34	PanTHERIA	730;899;905;986;992;1322;1799;1800;1899;2151;2532;2655;2827;2854;3029				Bird	Pterocles orientalis	0.40487	33	Stephens et al. (2019)	HBW	BirdLife
Mammal	Tapirus bairdii	291	0.34	PanTHERIA	730;899;905;986;992;1322;1799;1800;1899;2151;2532;2655;2827;2854;3029				Bird	Pterocles orientalis	0.40487	1	Stephens et al. (2019)	HBW	BirdLife
Mammal	Tapirus indicus	311.209	0.11	PanTHERIA	511;543;899;1297;1591;2151;2655;2827;3026;3027;3105				Bird	Pterocles orientalis	0.40487	6.8	Stephens et al. (2019)	BirdLife	BirdLife
Mammal	Tapirus pinchaque	156.923	0.27	PanTHERIA	10;511;828;829;830;899;992;1297;1799;1800;2151;2532;2655				Bird	Pterocles orientalis	0.40487	1	Stephens et al. (2019)	BWP	BirdLife
Mammal	Tarsipes rostratus	0.00974	29700	PanTHERIA	543;955;1297;1412;1466;1760;1822;1848;2108;2437;2484;2644;2655;2880;2967;2969;3080;3081;3082				Bird	Pteroglossus aracari	0.25016	15.4	Stephens et al. (2019)	BirdLife	BirdLife
Mammal	Tarsipes rostratus	0.00966	29700	PanTHERIA	543;955;1297;1412;1466;1760;1822;1848;2108;2437;2484;2644;2655;2880;2967;2969;3080;3081;3082				Bird	Pteroglossus aracari	0.25016	1.4	Stephens et al. (2019)	BirdLife	BirdLife
Mammal	Taterillus pygargus	0.06019	3000	PanTHERIA	730;1297;1400;2318;2319;2655				Bird	Pteroglossus azara	0.14445	4	Stephens et al. (2019)	HBW	BirdLife
Mammal	Taterillus pygargus	0.0602	3000	PanTHERIA	730;1297;1400;2318;2319;2655				Bird	Pteroglossus azara	0.14445	2	Stephens et al. (2019)	BirdLife	BirdLife
Mammal	Taurotragus derbianus	643	0.72	PanTHERIA	511;869;1525;1848;2655;2693				Bird	Pteroglossus bailloni	0.146	5	Stephens et al. (2019)	HBW	BirdLife
Mammal	Taurotragus derbianus	646.024	0.74	PanTHERIA	511;869;1525;1848;2655;2693				Bird	Pteroglossus bailloni	0.146	12	Stephens et al. (2019)	HBW	BirdLife
Mammal	Taurotragus oryx	561	1.59	PanTHERIA	453;543;730;854;869;917;1297;1525;1573;1594;1763;1848;2629;2655;2693;2986				Bird	Pteroglossus beauharnaesii	0.21591	8	Stephens et al. (2019)	BirdLife	BirdLife
Mammal	Taurotragus oryx	562.593	1.64	PanTHERIA	453;543;730;854;869;917;1297;1350;1525;1573;1594;1763;1822;1848;2629;2655;2693;2986				Bird	Pteroglossus inscriptus	0.12582	1	Stephens et al. (2019)	BirdLife	BirdLife
Mammal	Theropithecus gelada	16	51.4	PanTHERIA	208;543;730;1297;1544;1547;1577;1763;1767;1825;1848;2344;2489;2493;2655;2660;2986;3033;3086				Bird	Pteroglossus torquatus	0.21907	36.3636	Stephens et al. (2019)	HBW	BirdLife
Mammal	Theropithecus gelada	15.9641	51.42	PanTHERIA	208;543;730;1297;1544;1547;1577;1763;1767;1825;1848;2344;2489;2493;2655;2660;2986;3033;3086				Bird	Pteroglossus viridis	0.135	1.1	Stephens et al. (2019)	BirdLife	BirdLife
Mammal	Thomomys bottae	0.1227	5250	PanTHERIA	174;230;231;242;296;729;730;740;1098;1297;1342;1573;1577;1805;1822;1849;2026;2027;2151;2655				Bird	Pteroglossus viridis	0.135	7.2	Stephens et al. (2019)	BirdLife	BirdLife
Mammal	Thomomys bottae	0.123	5250	PanTHERIA	174;230;231;242;296;729;730;740;1098;1297;1342;1573;1577;1805;1822;1849;2026;2027;2151;2655				Bird	Ptilinopus cinctus	0.243	20	Stephens et al. (2019)	HANZAB	BirdLife
Mammal	Thomomys mazama	0.093	3600	PanTHERIA	2151;2655;2939				Bird	Ptilinopus cinctus	0.243	6000	Stephens et al. (2019)	HANZAB	BirdLife
Mammal	Thomomys mazama	0.09307	3578.84	PanTHERIA	2151;2655;2939				Bird	Ptilinopus cinctus	0.243	30	Stephens et al. (2019)	HANZAB	BirdLife
Mammal	Thomomys monticola	0.081	2810	PanTHERIA	1297;1440;1441;2151;2655				Bird	Ptilinopus coronulatus	0.0766	160	Stephens et al. (2019)	BirdLife	BirdLife
Mammal	Thomomys monticola	0.08099	2814	PanTHERIA	1297;1440;1441;2151;2655				Bird	Ptilinopus dohertyi	0.11852	6.9	Stephens et al. (2019)	BirdLife	BirdLife
Mammal	Thomomys talpoides	0.105	2230	PanTHERIA	75;242;245;247;543;730;740;1245;1246;1297;1822;1849;2028;2151;2655;2938;3015				Bird	Ptilinopus huttoni	0.13	94	Stephens et al. (2019)	BirdLife	BirdLife
Mammal	Thomomys talpoides	0.10464	2196.71	PanTHERIA	75;242;245;247;543;730;740;1245;1246;1297;1822;1849;2028;2151;2655;2938;3015				Bird	Ptilinopus hyogastrus	0.11852	54.4	Stephens et al. (2019)	BirdLife	BirdLife
Mammal	Thylogale stigmatica	4.54	314	PanTHERIA	955;977;1502;1573;1760;1848;1991;2152;2655;2930;2931;2986				Bird	Ptilinopus hyogastrus	0.11852	12.8	Stephens et al. (2019)	BirdLife	BirdLife
Mammal	Thylogale stigmatica	4.51147	313.68	PanTHERIA	955;977;1502;1573;1760;1848;1991;2152;2655;2930;2931;2986				Bird	Ptilinopus iozonus	0.114	360	Stephens et al. (2019)	BirdLife	BirdLife
Mammal	Trachypithecus johnii	10.5951	71	PanTHERIA	208;730;741;1167;1544;1547;1848;2344;2626;2655;2660;2748;2986				Bird	Ptilinopus melanospilus	0.092	47.1	Stephens et al. (2019)	BirdLife	BirdLife
Mammal	Trachypithecus obscurus	7.24788	57	PanTHERIA	208;543;730;741;1297;1347;1544;1547;1848;2151;2344;2655;2660;2748;2986				Bird	Ptilinopus melanospilus	0.092	148.3	Stephens et al. (2019)	BirdLife	BirdLife
Mammal	Trachypithecus vetulus	7.20508	144.65	PanTHERIA	208;543;730;741;1297;1347;1544;1547;1763;1767;1848;2344;2493;2655;2660;2986				Bird	Ptilinopus monacha	0.0859	43.3	Stephens et al. (2019)	BirdLife	BirdLife
Mammal	Tragelaphus angasii	87	123	PanTHERIA	87;543;730;869;917;1297;1763;1848;2629;2655;2693;2986				Bird	Ptilinopus monacha	0.0859	12.8	Stephens et al. (2019)	BirdLife	BirdLife
Mammal	Tragelaphus angasii	87.6168	126.94	PanTHERIA	87;543;730;869;917;1297;1763;1848;2629;2655;2693;2986				Bird	Ptilinopus nainus	0.048	10	Stephens et al. (2019)	BirdLife	BirdLife
Mammal	Tragelaphus buxtoni	215	78.2	PanTHERIA	511;869;899;1525;1848;2655;2693				Bird	Ptilinopus pelewensis	0.093	108.3	Stephens et al. (2019)	BirdLife	BirdLife
Mammal	Tragelaphus buxtoni	215.001	80.5	PanTHERIA	511;869;899;1525;1848;2655;2693				Bird	Ptilinopus perlatus	0.21	20	Stephens et al. (2019)	BirdLife	BirdLife
Mammal	Tragelaphus eurycerus	268	0.38	PanTHERIA	543;869;917;1297;1525;1848;2366;2655;2693;2875;2882;2986				Bird	Ptilinopus perousii	0.0935	0.7	Stephens et al. (2019)	BirdLife	BirdLife
Mammal	Tragelaphus eurycerus	270.998	0.4	PanTHERIA	543;869;917;1297;1525;1848;2366;2655;2693;2875;2882;2986				Bird	Ptilinopus perousii	0.0935	0.2	Stephens et al. (2019)	BirdLife	BirdLife
Mammal	Tragelaphus imberbis	93.3	0.34	PanTHERIA	543;730;869;917;1297;1525;1848;2655;2693;2886;2986				Bird	Ptilinopus porphyraceus	0.105	9.5	Stephens et al. (2019)	BirdLife	BirdLife
Mammal	Tragelaphus imberbis	94.3204	0.35	PanTHERIA	543;730;869;917;1297;1525;1848;2655;2693;2886;2986				Bird	Ptilinopus porphyraceus	0.105	82	Stephens et al. (2019)	BirdLife	BirdLife
Mammal	Tragelaphus scriptus	43.3	1.51	PanTHERIA	57;200;730;854;869;1297;1525;1573;1848;2629;2655;2693;2986;3057				Bird	Ptilinopus regina	0.10157	120	Stephens et al. (2019)	HANZAB	BirdLife
Mammal	Tragelaphus scriptus	43.2504	1.52	PanTHERIA	57;200;730;854;869;1297;1525;1573;1848;2629;2655;2693;2986;3057				Bird	Ptilinopus roseicapilla	0.0904	76	Stephens et al. (2019)	BirdLife	BirdLife
Mammal	Tragelaphus spekii	75	1.61	PanTHERIA	543;730;869;904;1297;1525;1844;1848;2629;2655;2693;2986				Bird	Ptilinopus roseicapilla	0.0904	11	Stephens et al. (2019)	BirdLife	BirdLife
Mammal	Tragelaphus spekii	75.5542	1.66	PanTHERIA	543;730;869;904;1297;1525;1844;1848;2629;2655;2693;2986				Bird	Ptilinopus tannensis	0.208	14	Stephens et al. (2019)	BirdLife	BirdLife
Mammal	Tragelaphus strepsiceros	205	1.04	PanTHERIA	453;543;730;854;869;1297;1525;1573;1577;1848;2629;2655;2693;2986				Bird	Ptilinopus tannensis	0.208	45	Stephens et al. (2019)	BirdLife	BirdLife
Mammal	Tragelaphus strepsiceros	206.056	1.06	PanTHERIA	453;543;730;854;869;1297;1525;1573;1577;1848;2629;2655;2693;2986				Bird	Ptilonorhynchus violaceus	0.21891	22.5	Stephens et al. (2019)	HANZAB	BirdLife
Mammal	Trichosurus caninus	3.11506	100	PanTHERIA	543;730;955;1297;1760;1789;1848;2644;2655;2880				Bird	Ptilonorhynchus violaceus	0.21891	10.5	Stephens et al. (2019)	HANZAB	BirdLife
Mammal	Trichosurus caninus	3.14	100	PanTHERIA	543;730;955;1297;1760;1789;1848;2644;2655;2880				Bird	Purpureicephalus spurius	0.116	300	Stephens et al. (2019)	HANZAB	BirdLife
Mammal	Trichosurus vulpecula	2.7	126	PanTHERIA	543;730;955;1297;1412;1573;1760;1822;1848;2483;2484;2620;2644;2655;2880;3109				Bird	Purpureicephalus spurius	0.116	350	Stephens et al. (2019)	HANZAB	BirdLife
Mammal	Trichosurus vulpecula	2.68539	124	PanTHERIA	543;730;955;1297;1412;1573;1760;1822;1848;2483;2484;2620;2644;2655;2880;3109				Bird	Pyrilia barrabandi	0.14	1	Stephens et al. (2019)	BirdLife	BirdLife
Mammal	Ursus americanus	111	0.73	PanTHERIA	367;542;543;730;1113;1297;1573;2338;2620;2655				Bird	Pyrilia caica	0.132	30.8	Stephens et al. (2019)	BirdLife	BirdLife
Mammal	Ursus americanus	110.5	0.72	PanTHERIA	367;542;543;730;1113;1297;1573;2338;2620;2655				Bird	Pyrilia caica	0.132	1.3	Stephens et al. (2019)	BirdLife	BirdLife
Mammal	Varecia variegata	3.87	27.8	PanTHERIA	208;511;543;899;1046;1048;1261;1297;1544;1545;1546;1547;1848;2151;2344;2428;2489;2493;2655;2660;2986;3089				Bird	Pyrrhula pyrrhula	0.02426	2	Stephens et al. (2019)	HBW	BirdLife
Mammal	Varecia variegata	3.84999	27.83	PanTHERIA	208;511;543;899;1046;1048;1261;1297;1544;1545;1546;1547;1848;2151;2344;2428;2489;2493;2655;2660;2986;3089				Bird	Pyrrhula pyrrhula	0.02426	14	Stephens et al. (2019)	HBW	BirdLife
Mammal	Vicugna vicugna	47.5	3.14	PanTHERIA	543;613;730;890;899;1297;1848;2655				Bird	Pyrrhula pyrrhula	0.02426	4	Stephens et al. (2019)	HBW	BirdLife
Mammal	Vicugna vicugna	47.4996	3.1	PanTHERIA	543;613;730;890;899;1297;1848;2655				Bird	Pyrrhula pyrrhula	0.02426	136	Stephens et al. (2019)	HBW	BirdLife
Mammal	Vombatus ursinus	26	25.9	PanTHERIA	543;730;955;1015;1297;1573;1760;1848;2484;2655				Bird	Pyrrhula pyrrhula	0.02426	42	Stephens et al. (2019)	HBW	BirdLife
Mammal	Vombatus ursinus	26	25.92	PanTHERIA	543;730;955;1015;1297;1573;1760;1848;2484;2655				Bird	Pyrrhula pyrrhula	0.02426	4	Stephens et al. (2019)	HBW	BirdLife
Mammal	Wallabia bicolor	15	32	PanTHERIA	543;955;1297;1573;1760;1848;2484;2655;2986				Bird	Pyrrhula pyrrhula	0.02426	9.8	Stephens et al. (2019)	HBW	BirdLife
Mammal	Wyulda squamicaudata	1.79921	345	PanTHERIA	543;955;1297;1760;1848;2644;2655				Bird	Pyrrhura cruentata	0.07587	41	Stephens et al. (2019)	BirdLife	BirdLife
Mammal	Akodon spp.	0.04	200	Robinson & Redford (1986)					Bird	Pyrrhura cruentata	0.07587	4.8	Stephens et al. (2019)	BirdLife	BirdLife
Mammal	Calomys spp.	0.015	400	Robinson & Redford (1986)					Bird	Pyrrhura leucotis	0.07587	42	Stephens et al. (2019)	BirdLife	BirdLife
Mammal	Coendou bicolor	5	6.3	Robinson & Redford (1986)					Bird	Pyrrhura picta	0.0621	1.4	Stephens et al. (2019)	BirdLife	BirdLife
Mammal	Coendou prehensilis	3.36	43.5	Robinson & Redford (1986)					Bird	Pyrrhura picta	0.0621	23.1	Stephens et al. (2019)	BirdLife	BirdLife
Mammal	Conepatus semistriatus	1.7	13.8	Robinson & Redford (1986)					Bird	Pyrrhura rupicola	0.07499	7	Stephens et al. (2019)	BirdLife	BirdLife
Mammal	Dasyprocta punctata	3.6	19.7	Robinson & Redford (1986)					Bird	Pytilia melba	0.0154	78	Stephens et al. (2019)	HBW	BirdLife
Mammal	Echimys spp.	0.6	73.5	Robinson & Redford (1986)					Bird	Pytilia melba	0.0154	69	Stephens et al. (2019)	HBW	BirdLife
Mammal	Eira barbara	3.98	1	Robinson & Redford (1986)					Bird	Pytilia melba	0.0154	250	Stephens et al. (2019)	HBW	BirdLife
Mammal	Felis concolor	37	0.1	Robinson & Redford (1986)					Bird	Pytilia melba	0.0154	150	Stephens et al. (2019)	BSA	BirdLife
Mammal	Felis pardalis	10.46	0.8	Robinson & Redford (1986)					Bird	Pytilia melba	0.0154	97	Stephens et al. (2019)	HBW	BirdLife
Mammal	Felis yagouaroundi	5	0.5	Robinson & Redford (1986)					Bird	Pytilia melba	0.0154	12	Stephens et al. (2019)	HBW	BirdLife
Mammal	Galictis vittata	2.91	2.4	Robinson & Redford (1986)					Bird	Pytilia melba	0.0154	32	Stephens et al. (2019)	HBW	BirdLife
Mammal	Heteromys spp.	0.085	438.7	Robinson & Redford (1986)					Bird	Pytilia melba	0.0154	2	Stephens et al. (2019)	BirdLife	BirdLife
Mammal	Hydrochaeris hydrochaeris	31.5	17.8	Robinson & Redford (1986)					Bird	Pytilia melba	0.0154	50	Stephens et al. (2019)	HBW	BirdLife
Mammal	Liomys spp.	0.045	720	Robinson & Redford (1986)					Bird	Pytilia melba	0.0154	158	Stephens et al. (2019)	HBW	BirdLife
Mammal	Mazama gouazoubira	17.35	10.4	Robinson & Redford (1986)					Bird	Querula purpurata	0.10735	4.4	Stephens et al. (2019)	BirdLife	BirdLife
Mammal	Myoprocta achouchy	0.552	8.6	Robinson & Redford (1986)					Bird	Querula purpurata	0.10735	15.8	Stephens et al. (2019)	BirdLife	BirdLife
Mammal	Neacomys sp..	0.02	400	Robinson & Redford (1986)					Bird	Ramphastos culminatus	0.36036	4	Stephens et al. (2019)	HBW	BirdLife
Mammal	Nusua nusua	3.88	15.1	Robinson & Redford (1986)					Bird	Ramphastos culminatus	0.36036	3	Stephens et al. (2019)	HBW	BirdLife
Mammal	Odocoileus virginianus	40	2.8	Robinson & Redford (1986)					Bird	Ramphastos cuvieri	0.595	6	Stephens et al. (2019)	BirdLife	BirdLife
Mammal	Oryzomys spp.	0.048	276.9	Robinson & Redford (1986)					Bird	Ramphastos tucanus	0.65958	2.4	Stephens et al. (2019)	BirdLife	BirdLife
Mammal	Panthera onca	68.75	0.1	Robinson & Redford (1986)					Bird	Ramphastos tucanus	0.65958	23.2	Stephens et al. (2019)	BirdLife	BirdLife
Mammal	Potos flavus	2.49	24.4	Robinson & Redford (1986)					Bird	Ramphastos vitellinus	0.36036	4	Stephens et al. (2019)	BirdLife	BirdLife
Mammal	Procyon cancrivorus	10.1	3.8	Robinson & Redford (1986)					Bird	Ramphastos vitellinus	0.36036	24	Stephens et al. (2019)	BirdLife	BirdLife
Mammal	Procyon lotor	8.85	10	Robinson & Redford (1986)					Bird	Ramphiculus occipitalis	0.238	15	Stephens et al. (2019)	BirdLife	BirdLife
Mammal	Proechimys spp.	0.477	334.5	Robinson & Redford (1986)					Bird	Ramphiculus occipitalis	0.238	14	Stephens et al. (2019)	BirdLife	BirdLife
Mammal	Rhipodomys spp.	0.09	172	Robinson & Redford (1986)					Bird	Reinwardtoena reinwardti	0.275	10	Stephens et al. (2019)	BirdLife	BirdLife
Mammal	Sciurus spp.	0.338	98.9	Robinson & Redford (1986)					Bird	Rupicola rupicola	0.19456	5.6	Stephens et al. (2019)	BirdLife	BirdLife
Mammal	Sphiggurus insidiosus	1	29.7	Robinson & Redford (1986)					Bird	Rupicola rupicola	0.19456	0.8	Stephens et al. (2019)	BirdLife	BirdLife
Mammal	Sylvilagus brasiliensis	1.017	4	Robinson & Redford (1986)					Bird	Scenopoeetes dentirostris	0.1634	200	Stephens et al. (2019)	HBW	BirdLife
Mammal	Sylvilagus floridanus	1.025	35	Robinson & Redford (1986)					Bird	Scenopoeetes dentirostris	0.1634	400	Stephens et al. (2019)	HBW	BirdLife
Mammal	Tayassu pecari	28.55	4.9	Robinson & Redford (1986)					Bird	Schiffornis major	0.031	1	Stephens et al. (2019)	BirdLife	BirdLife
Mammal	Tayassu tajacu	17.52	11.9	Robinson & Redford (1986)					Bird	Schiffornis turdina	0.0317	7.4	Stephens et al. (2019)	BirdLife	BirdLife
Mammal	Zygodontomys spp.	0.05	58	Robinson & Redford (1986)					Bird	Schiffornis turdina	0.0317	2.1	Stephens et al. (2019)	BirdLife	BirdLife
Mammal	Aepyceros melampus	52.5917	0.02	Silva & Downing (1995)	ADW	Silva & Downing 1907			Bird	Selenidera langsdorffii	0.154	2	Stephens et al. (2019)	HBW	BirdLife
Mammal	Alcelaphus buselaphus	160.938	0.1	Silva & Downing (1995)	ADW	Silva & Downing 1908			Bird	Selenidera piperivora	0.147	11.1	Stephens et al. (2019)	BirdLife	BirdLife
Mammal	Apodemus flavicollis	0.0316	280	Silva & Downing (1995)	IUCN	Silva & Downing 1968			Bird	Selenidera piperivora	0.147	0.8	Stephens et al. (2019)	BirdLife	BirdLife
Mammal	Ateles paniscus	8.69725	1	Silva & Downing (1995)	ADW	Silva & Downing 1936			Bird	Selenidera reinwardtii	0.16177	2	Stephens et al. (2019)	BirdLife	BirdLife
Mammal	Bison bison	551	0.22	Silva & Downing (1995)	ADW	Silva & Downing 1909			Bird	Semioptera wallacii	0.14834	103.2	Stephens et al. (2019)	BirdLife	BirdLife
Mammal	Brachyteles arachnoides	10.5373	4	Silva & Downing (1995)	ADW	Silva & Downing 1937			Bird	Semioptera wallacii	0.14834	60	Stephens et al. (2019)	HBW	BirdLife
Mammal	Bunolagus monticularis	2	6.4	Silva & Downing (1995)	ADW	Silva & Downing 1928			Bird	Semioptera wallacii	0.14834	25	Stephens et al. (2019)	HBW	BirdLife
Mammal	Callicebus moloch	0.95813	10	Silva & Downing (1995)	ADW	Silva & Downing 1938			Bird	Semioptera wallacii	0.14834	45.9	Stephens et al. (2019)	BirdLife	BirdLife
Mammal	Callicebus torquatus	1.20957	2	Silva & Downing (1995)	ADW	Silva & Downing 1939			Bird	Serinus canaria	0.0243	50	Stephens et al. (2019)	HBW	BirdLife
Mammal	Cercocebus galeritus	7.07766	15	Silva & Downing (1995)	ADW	Silva & Downing 1940			Bird	Serinus canaria	0.0243	24	Stephens et al. (2019)	BWP	BirdLife
Mammal	Chaetodipus fallax	0.02	49.38	Silva & Downing (1995)	ADW	Silva & Downing 1969			Bird	Serinus canaria	0.0243	10	Stephens et al. (2019)	HBW	BirdLife
Mammal	Cheirogaleus medius	0.19676	250	Silva & Downing (1995)	ADW	Silva & Downing 1941			Bird	Serinus canaria	0.0243	5	Stephens et al. (2019)	BWP	BirdLife
Mammal	Chiropotes satanas	2.96727	15	Silva & Downing (1995)	ADW	Silva & Downing 1942			Bird	Spermophaga haematina	0.023	3	Stephens et al. (2019)	BirdLife	BirdLife
Mammal	Colobus guereza	9.92588	0.1	Silva & Downing (1995)	ADW	Silva & Downing 1943			Bird	Spermophaga haematina	0.023	50	Stephens et al. (2019)	BirdLife	BirdLife
Mammal	Colobus satanas	9.05532	26	Silva & Downing (1995)	ADW	Silva & Downing 1944			Bird	Spilopelia chinensis	0.159	500	Stephens et al. (2019)	BNA	BirdLife
Mammal	Colobus satanas	9.05532	38	Silva & Downing (1995)	ADW	Silva & Downing 1945			Bird	Spilopelia chinensis	0.159	30	Stephens et al. (2019)	BNA	BirdLife
Mammal	Diceros bicornis	995.941	0.01	Silva & Downing (1995)	ADW	Silva & Downing 1933			Bird	Spilopelia chinensis	0.159	2.5	Stephens et al. (2019)	BNA	BirdLife
Mammal	Diceros bicornis	995.941	0.18	Silva & Downing (1995)	ADW	Silva & Downing 1934			Bird	Spilopelia chinensis	0.159	25	Stephens et al. (2019)	BNA	BirdLife
Mammal	Dipodomys agilis	0.06	296.3	Silva & Downing (1995)	IUCN	Silva & Downing 1970			Bird	Spilopelia senegalensis	0.08213	0.8	Stephens et al. (2019)	BWP	BirdLife
Mammal	Dipodomys beernuznni	0.07	500	Silva & Downing (1995)	IUCN	Silva & Downing 1971			Bird	Spilopelia senegalensis	0.08213	127	Stephens et al. (2019)	BWP	BirdLife
Mammal	Dipodomys elator	0.10582	860	Silva & Downing (1995)	ADW	Silva & Downing 1972			Bird	Spilopelia senegalensis	0.08213	460	Stephens et al. (2019)	BirdLife	BirdLife
Mammal	Dipodomys merriami	0.03791	18.33	Silva & Downing (1995)	Pantheria_MSW05	Silva & Downing 1973			Bird	Spilopelia senegalensis	0.08213	3.3	Stephens et al. (2019)	BirdLife	BirdLife
Mammal	Dipodomys merriami	0.03791	75	Silva & Downing (1995)	Pantheria_MSW05	Silva & Downing 1974			Bird	Stagonopleura bella	0.014	10	Stephens et al. (2019)	HANZAB	BirdLife
Mammal	Dipodomys merriami	0.03791	1147	Silva & Downing (1995)	Pantheria_MSW05	Silva & Downing 1975			Bird	Stagonopleura bella	0.014	4	Stephens et al. (2019)	HANZAB	BirdLife
Mammal	Dipodomys ordii	0.0504	8.33	Silva & Downing (1995)	ADW	Silva & Downing 1976			Bird	Stagonopleura guttata	0.0176	1	Stephens et al. (2019)	HANZAB	BirdLife
Mammal	Elephas maximus	1810	0.31	Silva & Downing (1995)	ADW	Silva & Downing 1966			Bird	Stagonopleura guttata	0.0176	118	Stephens et al. (2019)	HANZAB	BirdLife
Mammal	Equus quagga	400	0.04	Silva & Downing (1995)	IUCN	Silva & Downing 1935			Bird	Stagonopleura guttata	0.0176	25	Stephens et al. (2019)	HANZAB	BirdLife
Mammal	Equus zebra	270	15.2	Silva & Downing (1995)	ADW	Silva & Downing 1910			Bird	Stagonopleura guttata	0.0176	20	Stephens et al. (2019)	HANZAB	BirdLife
Mammal	Giraffa camelopardalis	964.655	0.01	Silva & Downing (1995)	ADW	Silva & Downing 1911			Bird	Stagonopleura guttata	0.0176	6	Stephens et al. (2019)	HANZAB	BirdLife
Mammal	Gorilla gorilla	112.589	0.2	Silva & Downing (1995)	ADW	Silva & Downing 1946			Bird	Streptopelia bitorquata	0.153	24	Stephens et al. (2019)	BirdLife	BirdLife
Mammal	Gorilla gorilla	112.589	0.49	Silva & Downing (1995)	ADW	Silva & Downing 1947			Bird	Streptopelia bitorquata	0.153	3	Stephens et al. (2019)	BirdLife	BirdLife
Mammal	Hapalemur griseus	0.916	47	Silva & Downing (1995)	ADW	Silva & Downing 1948			Bird	Streptopelia capicola	0.142	0.1	Stephens et al. (2019)	BirdLife	BirdLife
Mammal	Hippocamelus bisulcus	55	0.22	Silva & Downing (1995)	Pantheria_MSW05	Silva & Downing 1912			Bird	Streptopelia capicola	0.142	220	Stephens et al. (2019)	BirdLife	BirdLife
Mammal	Hippopotamus amphibius	1536.31	0.03	Silva & Downing (1995)	ADW	Silva & Downing 1913			Bird	Streptopelia decipiens	0.134	11	Stephens et al. (2019)	BirdLife	BirdLife
Mammal	Hylobates lar	5.57861	0.68	Silva & Downing (1995)	ADW	Silva & Downing 1949			Bird	Streptopelia decipiens	0.134	200	Stephens et al. (2019)	BirdLife	BirdLife
Mammal	Hylobates pileatus	5.54237	2	Silva & Downing (1995)	ADW	Silva & Downing 1950			Bird	Streptopelia roseogrisea	0.155	170	Stephens et al. (2019)	BirdLife	BirdLife
Mammal	Indri indri	8.56548	3	Silva & Downing (1995)	ADW	Silva & Downing 1951			Bird	Streptopelia roseogrisea	0.155	70	Stephens et al. (2019)	HBW	BirdLife
Mammal	Kobus ellipsiprymnus	204.393	0.02	Silva & Downing (1995)	Pantheria_MSW05	Silva & Downing 1914			Bird	Streptopelia roseogrisea	0.155	14	Stephens et al. (2019)	HBW	BirdLife
Mammal	Kobus kob	80.0352	0.3	Silva & Downing (1995)	Pantheria_MSW05	Silva & Downing 1915			Bird	Streptopelia roseogrisea	0.155	12	Stephens et al. (2019)	BirdLife	BirdLife
Mammal	Lemniscomys striatus	0.04365	644	Silva & Downing (1995)	IUCN	Silva & Downing 1977			Bird	Streptopelia semitorquata	0.176	90	Stephens et al. (2019)	BirdLife	BirdLife
Mammal	Lepus americanus	1.56842	4	Silva & Downing (1995)	ADW	Silva & Downing 1929			Bird	Streptopelia semitorquata	0.176	2	Stephens et al. (2019)	BirdLife	BirdLife
Mammal	Lepus americanus	1.56842	4.1	Silva & Downing (1995)	ADW	Silva & Downing 1930			Bird	Streptopelia turtur	0.132	0.8	Stephens et al. (2019)	BWP	BirdLife
Mammal	Lepus californicus	2.42248	20	Silva & Downing (1995)	ADW	Silva & Downing 1931			Bird	Streptopelia turtur	0.132	1.6	Stephens et al. (2019)	BWP	BirdLife
Mammal	Loxodonta africana	3824.54	0.01	Silva & Downing (1995)	ADW	Silva & Downing 1967			Bird	Streptopelia turtur	0.132	1.7	Stephens et al. (2019)	BirdLife	BirdLife
Mammal	Microtus ochrogaster	0.0425	357.14	Silva & Downing (1995)	ADW	Silva & Downing 1978			Bird	Streptopelia turtur	0.132	0.4	Stephens et al. (2019)	BirdLife	BirdLife
Mammal	Microtus pennsylvanicus	0.04253	500	Silva & Downing (1995)	ADW	Silva & Downing 1979			Bird	Streptopelia vinacea	0.11	280	Stephens et al. (2019)	BirdLife	BirdLife
Mammal	Muntiacus crinifrons	23.6	0.29	Silva & Downing (1995)	ADW	Silva & Downing 1916			Bird	Streptopelia vinacea	0.11	78	Stephens et al. (2019)	BirdLife	BirdLife
Mammal	Mus triton	0.01262	45	Silva & Downing (1995)	IUCN	Silva & Downing 1980			Bird	Taeniopygia bichenovii	0.0096	60	Stephens et al. (2019)	HANZAB	BirdLife
Mammal	Mylomys dybowskii	0.11096	53	Silva & Downing (1995)	Based on taxonomy	Silva & Downing 1981			Bird	Taeniopygia bichenovii	0.0096	255	Stephens et al. (2019)	HANZAB	BirdLife
Mammal	Myodes glareolus	0.02073	1293.83	Silva & Downing (1995)	ADW	Silva & Downing 1982			Bird	Taeniopygia bichenovii	0.0096	7	Stephens et al. (2019)	HANZAB	BirdLife
Mammal	Nanger granti	55.4645	0.37	Silva & Downing (1995)	ADW	Silva & Downing 1917			Bird	Taeniopygia bichenovii	0.0096	24	Stephens et al. (2019)	HANZAB	BirdLife
Mammal	Nasalis larvatus	12.2657	8.9	Silva & Downing (1995)	ADW	Silva & Downing 1952			Bird	Taeniopygia bichenovii	0.0096	49	Stephens et al. (2019)	HANZAB	BirdLife
Mammal	Neotoma albigula	0.17	5	Silva & Downing (1995)	ADW	Silva & Downing 1983			Bird	Taeniopygia bichenovii	0.0096	67	Stephens et al. (2019)	HANZAB	BirdLife
Mammal	Neotoma fuscipes	0.21326	24.69	Silva & Downing (1995)	IUCN	Silva & Downing 1984			Bird	Taeniopygia bichenovii	0.0096	20	Stephens et al. (2019)	HANZAB	BirdLife
Mammal	Neotoma lepida	0.14388	345.68	Silva & Downing (1995)	ADW	Silva & Downing 1985			Bird	Taeniopygia bichenovii	0.0096	8	Stephens et al. (2019)	HANZAB	BirdLife
Mammal	Nilgiritragus hylocrius	75	0.25	Silva & Downing (1995)	IUCN	Silva & Downing 1918			Bird	Tanygnathus megalorynchos	0.325	19	Stephens et al. (2019)	BirdLife	BirdLife
Mammal	Odocoileus virginianus	75.9013	1	Silva & Downing (1995)	ADW	Silva & Downing 1919			Bird	Tanygnathus megalorynchos	0.325	1.3	Stephens et al. (2019)	BirdLife	BirdLife
Mammal	Ourebia ourebi	17.1861	0.03	Silva & Downing (1995)	Pantheria_MSW05	Silva & Downing 1920			Bird	Tauraco bannermani	0.224	18	Stephens et al. (2019)	BirdLife	BirdLife
Mammal	Pan paniscus	35.12	0.3	Silva & Downing (1995)	ADW	Silva & Downing 1953			Bird	Tauraco bannermani	0.224	22	Stephens et al. (2019)	BirdLife	BirdLife
Mammal	Peromyscus californicus	0.04268	24.69	Silva & Downing (1995)	ADW	Silva & Downing 1986			Bird	Tauraco livingstonii	0.249	564	Stephens et al. (2019)	BirdLife	BirdLife
Mammal	Phacochoerus aethiopicus	75.6075	0.12	Silva & Downing (1995)	ADW	Silva & Downing 1921			Bird	Tauraco macrorhynchus	0.24372	12	Stephens et al. (2019)	BirdLife	BirdLife
Mammal	Pithecia monachus	2.10955	0.62	Silva & Downing (1995)	ADW	Silva & Downing 1955			Bird	Tauraco macrorhynchus	0.24372	8	Stephens et al. (2019)	BirdLife	BirdLife
Mammal	Pithecia monachus	2.10955	0.62	Silva & Downing (1995)	ADW	Silva & Downing 1954			Bird	Tauraco persa	0.306	12	Stephens et al. (2019)	BirdLife	BirdLife
Mammal	Pongo pygmaeus	53.4083	0.1	Silva & Downing (1995)	ADW	Silva & Downing 1956			Bird	Telespiza cantans	0.03328	2080	Stephens et al. (2019)	BNA	BirdLife
Mammal	Presbytis johnii	8.15	1.49	Silva & Downing (1995)	Oates et al. 1980	Silva & Downing 1957			Bird	Telespiza cantans	0.03328	1500	Stephens et al. (2019)	BNA	BirdLife
Mammal	Presbytis potenziani	6.44953	15	Silva & Downing (1995)	IUCN	Silva & Downing 1958			Bird	Telespiza cantans	0.03328	4700	Stephens et al. (2019)	BNA	BirdLife
Mammal	Propithecus diadema	5	3	Silva & Downing (1995)	ADW	Silva & Downing 1959			Bird	Tityra cayana	0.0681	17.2	Stephens et al. (2019)	BirdLife	BirdLife
Mammal	Propithecus verreauxi	3.58826	38	Silva & Downing (1995)	ADW	Silva & Downing 1960			Bird	Tityra cayana	0.0681	1.4	Stephens et al. (2019)	BirdLife	BirdLife
Mammal	Rangifer tarandus	100	0.6	Silva & Downing (1995)	ADW	Silva & Downing 1922			Bird	Tityra semifasciata	0.0793	8	Stephens et al. (2019)	BirdLife	BirdLife
Mammal	Rattus rattus	0.14268	493.83	Silva & Downing (1995)	ADW	Silva & Downing 1987			Bird	Touit purpuratus	0.0597	0.6	Stephens et al. (2019)	BirdLife	BirdLife
Mammal	Redunca arundinum	58.0592	0.02	Silva & Downing (1995)	ADW	Silva & Downing 1923			Bird	Trachylaemus goffinii	0.0761	10	Stephens et al. (2019)	HBW	BirdLife
Mammal	Reithrodontomys megalotis	0.01072	5	Silva & Downing (1995)	ADW	Silva & Downing 1988			Bird	Trachyphonus darnaudii	0.03575	100	Stephens et al. (2019)	BirdLife	BirdLife
Mammal	Saimiri sciureus	0.74947	5.5	Silva & Downing (1995)	ADW	Silva & Downing 1961			Bird	Trachyphonus darnaudii	0.03575	10	Stephens et al. (2019)	BirdLife	BirdLife
Mammal	Semnopithecus entellus	12.6793	7.5	Silva & Downing (1995)	ADW	Silva & Downing 1962			Bird	Trachyphonus erythrocephalus	0.0635	10	Stephens et al. (2019)	BirdLife	BirdLife
Mammal	Sigmodon hispidus	0.11065	100	Silva & Downing (1995)	ADW	Silva & Downing 1989			Bird	Trachyphonus erythrocephalus	0.0635	30	Stephens et al. (2019)	BirdLife	BirdLife
Mammal	Simias concolor	7.3939	5	Silva & Downing (1995)	ADW	Silva & Downing 1963			Bird	Trachyphonus margaritatus	0.064	11	Stephens et al. (2019)	BirdLife	BirdLife
Mammal	Spermophilus spilosoma	0.10664	9	Silva & Downing (1995)	ADW	Silva & Downing 1990			Bird	Trachyphonus vaillantii	0.0694	2	Stephens et al. (2019)	BirdLife	BirdLife
Mammal	Sylvilagus audubonii	0.88088	11	Silva & Downing (1995)	ADW	Silva & Downing 1932			Bird	Trachyphonus vaillantii	0.0694	10	Stephens et al. (2019)	HBW	BirdLife
Mammal	Symphalangus syndactylus	10.839	0.5	Silva & Downing (1995)	ADW	Silva & Downing 1964			Bird	Trachyphonus vaillantii	0.0694	11.4	Stephens et al. (2019)	BirdLife	BirdLife
Mammal	Synaptomys cooperi	0.02801	178.57	Silva & Downing (1995)	ADW	Silva & Downing 1991			Bird	Treron australis	0.229	6	Stephens et al. (2019)	BirdLife	BirdLife
Mammal	Syncerus caffer	592.666	0.01	Silva & Downing (1995)	ADW	Silva & Downing 1924			Bird	Treron calvus	0.19753	3.3	Stephens et al. (2019)	BirdLife	BirdLife
Mammal	Tamiasciurus hudsonicus	0.20024	66.36	Silva & Downing (1995)	ADW	Silva & Downing 1992			Bird	Treron capellei	0.40133	10	Stephens et al. (2019)	BirdLife	BirdLife
Mammal	Theropithecus gelada	17.1	15	Silva & Downing (1995)	ADW	Silva & Downing 1965			Bird	Treron curvirostra	0.13445	4.94	Stephens et al. (2019)	BirdLife	BirdLife
Mammal	Thomomys talpoides	0.10464	987.65	Silva & Downing (1995)	ADW	Silva & Downing 1993			Bird	Treron curvirostra	0.13445	10	Stephens et al. (2019)	BirdLife	BirdLife
Mammal	Tragelaphus eurycerus	240	0.2	Silva & Downing (1995)	Pantheria_MSW05	Silva & Downing 1925			Bird	Treron teysmannii	0.20565	8.1	Stephens et al. (2019)	BirdLife	BirdLife
Mammal	Tragelaphus oryx	562.593	0.02	Silva & Downing (1995)	Pantheria_MSW05	Silva & Downing 1926			Bird	Treron vernans	0.132	20	Stephens et al. (2019)	BirdLife	BirdLife
Mammal	Tragelaphus scriptus	43.2504	0.07	Silva & Downing (1995)	Pantheria_MSW05	Silva & Downing 1927			Bird	Trichoglossus capistratus	0.129838	29	Stephens et al. (2019)	HBW	BirdLife
Mammal	Zetotomys bildegardeae	0.06	44	Silva & Downing (1995)	IUCN	Silva & Downing 1994			Bird	Trichoglossus capistratus	0.129838	33	Stephens et al. (2019)	HBW	BirdLife
Mammal	Alouatta caraya	4.5	2.0438	Silva & Downing (1995)					Bird	Trichoglossus haematodus	0.11325	6	Stephens et al. (2019)	HANZAB	BirdLife
Mammal	Blastocerus dichotomus	80	0.0583942	Silva & Downing (1995)					Bird	Trichoglossus haematodus	0.11325	80	Stephens et al. (2019)	BirdLife	BirdLife
Mammal	Dasyprocta punctata	3	0.547445	Silva & Downing (1995)					Bird	Trichoglossus haematodus	0.11325	140	Stephens et al. (2019)	HANZAB	BirdLife
Mammal	Hydrochaeris hydrochaeris	30	0.80292	Silva & Downing (1995)					Bird	Trichoglossus haematodus	0.11325	40	Stephens et al. (2019)	HANZAB	BirdLife
Mammal	Mazama gouazoubira	15	0.875912	Silva & Downing (1995)					Bird	Trichoglossus haematodus	0.11325	410	Stephens et al. (2019)	HANZAB	BirdLife
Mammal	Mazama rufa	26	0.875912	Silva & Downing (1995)					Bird	Trichoglossus haematodus	0.11325	220	Stephens et al. (2019)	BirdLife	BirdLife
Mammal	Ozotoceros bezoarticus	40	0.0437956	Silva & Downing (1995)					Bird	Trichoglossus haematodus	0.11325	488	Stephens et al. (2019)	HANZAB	BirdLife
Mammal	Sciurus langsdorffi	0.3	0.145985	Silva & Downing (1995)					Bird	Trichoglossus haematodus	0.11325	20	Stephens et al. (2019)	HANZAB	BirdLife
Mammal	Sylvilagus brasiliensis	1.15	0.364964	Silva & Downing (1995)					Bird	Trichoglossus haematodus	0.11325	8	Stephens et al. (2019)	HANZAB	BirdLife
Mammal	Tayassu tajacu	18	0.40146	Silva & Downing (1995)					Bird	Trichoglossus haematodus	0.11325	60	Stephens et al. (2019)	HANZAB	BirdLife
Mammal	Cercocebus albigena	8.5	7.7	Silva & Downing (1995)					Bird	Trichoglossus rubiginosus	0.0775	276	Stephens et al. (2019)	BirdLife	BirdLife
Mammal	Cercocebus atys	10	5.8	Silva & Downing (1995)					Bird	Trichoglossus rubritorquis	0.129838	488	Stephens et al. (2019)	HBW	BirdLife
Mammal	Cercocebus galeritus	10.1	7.8	Silva & Downing (1995)					Bird	Trichoglossus rubritorquis	0.129838	60	Stephens et al. (2019)	HBW	BirdLife
Mammal	Cercopithecus campbelli	15	4.1	Silva & Downing (1995)					Bird	Trichoglossus rubritorquis	0.129838	140	Stephens et al. (2019)	HBW	BirdLife
Mammal	Cercopithecus cephus	22.1	3.5	Silva & Downing (1995)					Bird	Trichoglossus rubritorquis	0.129838	20	Stephens et al. (2019)	HBW	BirdLife
Mammal	Cercopithecus cephus	25.5	3.5	Silva & Downing (1995)					Bird	Trichoglossus rubritorquis	0.129838	6	Stephens et al. (2019)	HBW	BirdLife
Mammal	Cercopithecus diana	17.5	4.3	Silva & Downing (1995)					Bird	Trichoglossus rubritorquis	0.129838	8	Stephens et al. (2019)	HBW	BirdLife
Mammal	Cercopithecus neglectus	28	5.5	Silva & Downing (1995)					Bird	Tricholaema lacrymosa	0.0229	80	Stephens et al. (2019)	BirdLife	BirdLife
Mammal	Cercopithecus neglectus	40	5.5	Silva & Downing (1995)					Bird	Tricholaema leucomelas	0.0322	0.47	Stephens et al. (2019)	BirdLife	BirdLife
Mammal	Cercopithecus nictitans	22.5	5.3	Silva & Downing (1995)					Bird	Tricholaema leucomelas	0.0322	20	Stephens et al. (2019)	BirdLife	BirdLife
Mammal	Cercopithecus nictitans	22.5	5.4	Silva & Downing (1995)					Bird	Tricholaema melanocephala	0.02045	130	Stephens et al. (2019)	BirdLife	BirdLife
Mammal	Cercopithecus petaurista	29.3	1.8	Silva & Downing (1995)					Bird	Trugon terrestris	0.4	10	Stephens et al. (2019)	BirdLife	BirdLife
Mammal	Cercopithecus pogonias	22.5	3.8	Silva & Downing (1995)					Bird	Turtur abyssinicus	0.0627	91	Stephens et al. (2019)	BirdLife	BirdLife
Mammal	Colobus badius	66	6.9	Silva & Downing (1995)					Bird	Turtur abyssinicus	0.0627	500	Stephens et al. (2019)	HBW	BirdLife
Mammal	Colobus polykomos	23.5	7.1	Silva & Downing (1995)					Bird	Turtur abyssinicus	0.0627	59	Stephens et al. (2019)	BirdLife	BirdLife
Mammal	Colobus verus	21	3.9	Silva & Downing (1995)					Bird	Turtur afer	0.0656	600	Stephens et al. (2019)	BirdLife	BirdLife
Mammal	Euoticus elegantulus	15	0.3	Silva & Downing (1995)					Bird	Turtur chalcospilos	0.0606	2	Stephens et al. (2019)	BirdLife	BirdLife
Mammal	Galago alleni	15	0.26	Silva & Downing (1995)					Bird	Turtur chalcospilos	0.0606	62.5	Stephens et al. (2019)	BirdLife	BirdLife
Mammal	Miopithecus talapoin	59	1.2	Silva & Downing (1995)					Bird	Turtur tympanistria	0.07058	39	Stephens et al. (2019)	BirdLife	BirdLife
Mammal	Miopithecus talapoin	92	1.2	Silva & Downing (1995)					Bird	Turtur tympanistria	0.07058	48	Stephens et al. (2019)	BirdLife	BirdLife
Mammal	Pan troglodytes	1.3	45	Silva & Downing (1995)					Bird	Tyranneutes stolzmanni	0.0072	20	Stephens et al. (2019)	BirdLife	BirdLife
Mammal	Perodicticus potto	8	1.1	Silva & Downing (1995)					Bird	Tyranneutes stolzmanni	0.0072	8	Stephens et al. (2019)	BirdLife	BirdLife
Mammal	Alcelaphus buselaphus	160	1.02	Silva & Downing (1995)	http://eol.org/				Bird	Tyranneutes virescens	0.00718	36.8	Stephens et al. (2019)	BirdLife	BirdLife
Mammal	Alcelaphus buselaphus	160	1.51	Silva & Downing (1995)	http://eol.org/				Bird	Tyranneutes virescens	0.00718	13.1	Stephens et al. (2019)	BirdLife	BirdLife
Mammal	Alcelaphus buselaphus	160	1.36	Silva & Downing (1995)	http://eol.org/				Bird	Uraeginthus angolensis	0.0099	754	Stephens et al. (2019)	BirdLife	BirdLife
Mammal	Alcelaphus buselaphus	160	0.43	Silva & Downing (1995)	http://eol.org/				Bird	Uraeginthus angolensis	0.0099	100	Stephens et al. (2019)	BSA	BirdLife
Mammal	Alcelaphus buselaphus	160	0.55	Silva & Downing (1995)	http://eol.org/				Bird	Uraeginthus angolensis	0.0099	5.4	Stephens et al. (2019)	BirdLife	BirdLife
Mammal	Buffalo	500	2.93	Silva & Downing (1995)					Bird	Urocolius indicus	0.0527	98.3	Stephens et al. (2019)	BirdLife	BirdLife
Mammal	Buffalo	500	6.83	Silva & Downing (1995)					Bird	Urocolius indicus	0.0527	0.12	Stephens et al. (2019)	BirdLife	BirdLife
Mammal	Buffalo	500	5.7	Silva & Downing (1995)					Bird	Urocolius macrourus	0.0455	10	Stephens et al. (2019)	BirdLife	BirdLife
Mammal	Elephas maximus	4000	0.33	Silva & Downing (1995)					Bird	Urocolius macrourus	0.0455	270	Stephens et al. (2019)	BirdLife	BirdLife
Mammal	Elephas maximus	4000	0.23	Silva & Downing (1995)					Bird	Vidua chalybeata	0.0125	95	Stephens et al. (2019)	BirdLife	BirdLife
Mammal	Equus zebra	270	0.19	Silva & Downing (1995)	http://eol.org/				Bird	Vidua chalybeata	0.0125	2.4	Stephens et al. (2019)	HBW	BirdLife
Mammal	Equus zebra	270	0.01	Silva & Downing (1995)	http://eol.org/				Bird	Vidua chalybeata	0.0125	4	Stephens et al. (2019)	HBW	BirdLife
Mammal	Equus zebra	270	0.06	Silva & Downing (1995)	http://eol.org/				Bird	Vidua chalybeata	0.0125	4	Stephens et al. (2019)	HBW	BirdLife
Mammal	Equus zebra	270	26.02	Silva & Downing (1995)	http://eol.org/				Bird	Vidua chalybeata	0.0125	91	Stephens et al. (2019)	BirdLife	BirdLife
Mammal	Equus zebra	270	20.83	Silva & Downing (1995)	http://eol.org/				Bird	Vidua funerea	0.01309	2.5	Stephens et al. (2019)	BSA	BirdLife
Mammal	Gazelle	12	0.81	Silva & Downing (1995)					Bird	Vidua funerea	0.01309	2.5	Stephens et al. (2019)	BirdLife	BirdLife
Mammal	Gazelle	12	0.89	Silva & Downing (1995)					Bird	Vidua macroura	0.01574	20	Stephens et al. (2019)	BirdLife	BirdLife
Mammal	Gazelle	12	0.86	Silva & Downing (1995)					Bird	Vidua orientalis	0.0206	1.1	Stephens et al. (2019)	HBW	BirdLife
Mammal	Gazelle	12	7.97	Silva & Downing (1995)					Bird	Vidua orientalis	0.0206	0.3	Stephens et al. (2019)	HBW	BirdLife
Mammal	Gazelle	12	6.46	Silva & Downing (1995)					Bird	Vidua orientalis	0.0206	22	Stephens et al. (2019)	BirdLife	BirdLife
Mammal	Giraffa camelopardalis	964.655	1.81	Silva & Downing (1995)					Bird	Vidua orientalis	0.0206	190	Stephens et al. (2019)	BirdLife	BirdLife
Mammal	Giraffa camelopardalis	964.655	1.03	Silva & Downing (1995)					Bird	Vidua paradisaea	0.0206	130	Stephens et al. (2019)	BirdLife	BirdLife
Mammal	Giraffa camelopardalis	964.655	1.24	Silva & Downing (1995)					Bird	Vidua paradisaea	0.0206	5	Stephens et al. (2019)	BSA	BirdLife
Mammal	Giraffa camelopardalis	964.655	0.04	Silva & Downing (1995)					Bird	Vidua paradisaea	0.0206	5	Stephens et al. (2019)	BirdLife	BirdLife
Mammal	Impala	48.75	14.11	Silva & Downing (1995)					Bird	Vidua purpurascens	0.01309	2	Stephens et al. (2019)	BirdLife	BirdLife
Mammal	Impala	48.75	6.43	Silva & Downing (1995)					Bird	Vini australis	0.055	70.2	Stephens et al. (2019)	BirdLife	BirdLife
Mammal	Impala	48.75	8.66	Silva & Downing (1995)					Bird	Vini australis	0.055	190.5	Stephens et al. (2019)	BirdLife	BirdLife
Mammal	Impala	48.75	0.83	Silva & Downing (1995)					Bird	Vini kuhlii	0.055	220	Stephens et al. (2019)	BirdLife	BirdLife
Mammal	Impala	48.75	2.94	Silva & Downing (1995)					Bird	Xenopipo atronitens	0.01554	0.5	Stephens et al. (2019)	BirdLife	BirdLife
Mammal	Taurotragus oryx	560	0.29	Silva & Downing (1995)					Bird	Xipholena punicea	0.0681	6.7	Stephens et al. (2019)	BirdLife	BirdLife
Mammal	Taurotragus oryx	560	0.2	Silva & Downing (1995)					Bird	Xipholena punicea	0.0681	29.6	Stephens et al. (2019)	BirdLife	BirdLife
Mammal	Taurotragus oryx	560	3.88	Silva & Downing (1995)					Bird	Zenaida aurita	0.156	600	Stephens et al. (2019)	BirdLife	BirdLife
Mammal	Taurotragus oryx	560	2.96	Silva & Downing (1995)					Bird	Zenaida aurita	0.156	50	Stephens et al. (2019)	BirdLife	BirdLife
Mammal	Wildebeest	130	0.01	Silva & Downing (1995)	https://en.wikipedia.org/wiki/Wildebeest#:~:text=In%20males%2C%20blue%20wildebeest%20stand,shoulder%20and%20weigh%20155%20kg.				Bird	Zenaida macroura	0.11893	10	Stephens et al. (2019)	BirdLife	BirdLife
Mammal	Wildebeest	130	2.05	Silva & Downing (1995)	https://en.wikipedia.org/wiki/Wildebeest#:~:text=In%20males%2C%20blue%20wildebeest%20stand,shoulder%20and%20weigh%20155%20kg.				Bird	Zenaida macroura	0.11893	60	Stephens et al. (2019)	BirdLife	BirdLife
Mammal	Wildebeest	130	1.55	Silva & Downing (1995)	https://en.wikipedia.org/wiki/Wildebeest#:~:text=In%20males%2C%20blue%20wildebeest%20stand,shoulder%20and%20weigh%20155%20kg.
Mammal	Aotus sp.	0.9	24.7	Silva & Downing (1995)	Fernández-Duque, Eduardo; de la Iglesia, Horacio; Erkert, Hans G. (2010-09-03). "Moonstruck Primates: Owl Monkeys (Aotus) Need Moonlight for Nocturnal Activity in Their Natural Environment". PLOS ONE. 5 (9): e12572. Bibcode:2010PLoSO...512572F. doi:10.1371/journal.pone.0012572. ISSN 1932-6203. PMC 2933241. PMID 20838447.
Mammal	Aotus sp.	0.9	8.8	Silva & Downing (1995)	Fernández-Duque, Eduardo; de la Iglesia, Horacio; Erkert, Hans G. (2010-09-03). "Moonstruck Primates: Owl Monkeys (Aotus) Need Moonlight for Nocturnal Activity in Their Natural Environment". PLOS ONE. 5 (9): e12572. Bibcode:2010PLoSO...512572F. doi:10.1371/journal.pone.0012572. ISSN 1932-6203. PMC 2933241. PMID 20838447.
Mammal	Aotus sp.	0.9	40	Silva & Downing (1995)	Fernández-Duque, Eduardo; de la Iglesia, Horacio; Erkert, Hans G. (2010-09-03). "Moonstruck Primates: Owl Monkeys (Aotus) Need Moonlight for Nocturnal Activity in Their Natural Environment". PLOS ONE. 5 (9): e12572. Bibcode:2010PLoSO...512572F. doi:10.1371/journal.pone.0012572. ISSN 1932-6203. PMC 2933241. PMID 20838447.
Mammal	Cbuella pygmaea	0.15	7.2	Silva & Downing (1995)	Genoud, M.; Martin, R. D.; Glaser, D. (1997). "Rate of metabolism in the smallest simian primate, the pygmy marmoset (Cebuella pygmaea)". American Journal of Primatology. 41 (3): 229–245. doi:10.1002/(SICI)1098-2345(1997)41:3<229::AID-AJP5>3.0.CO;2-Z. PMID 9057967.
Mammal	Cbuella pygmaea	0.15	12	Silva & Downing (1995)	Genoud, M.; Martin, R. D.; Glaser, D. (1997). "Rate of metabolism in the smallest simian primate, the pygmy marmoset (Cebuella pygmaea)". American Journal of Primatology. 41 (3): 229–245. doi:10.1002/(SICI)1098-2345(1997)41:3<229::AID-AJP5>3.0.CO;2-Z. PMID 9057967.
Mammal	Cbuella pygmaea	0.15	2.8	Silva & Downing (1995)	Genoud, M.; Martin, R. D.; Glaser, D. (1997). "Rate of metabolism in the smallest simian primate, the pygmy marmoset (Cebuella pygmaea)". American Journal of Primatology. 41 (3): 229–245. doi:10.1002/(SICI)1098-2345(1997)41:3<229::AID-AJP5>3.0.CO;2-Z. PMID 9057967.
Mammal	Cbuella pygmaea	0.15	5	Silva & Downing (1995)	Genoud, M.; Martin, R. D.; Glaser, D. (1997). "Rate of metabolism in the smallest simian primate, the pygmy marmoset (Cebuella pygmaea)". American Journal of Primatology. 41 (3): 229–245. doi:10.1002/(SICI)1098-2345(1997)41:3<229::AID-AJP5>3.0.CO;2-Z. PMID 9057967.
Mammal	Damaliscus lunatus jimela	110	8.5	Silva & Downing (1995)
Mammal	Damaliscus lunatus jimela	110	35.84	Silva & Downing (1995)
Mammal	Damaliscus lunatus jimela	110	7.01	Silva & Downing (1995)
Mammal	Pithecia albicans	2.8	9	Silva & Downing (1995)
Mammal	Pithecia albicans	2.8	6.4	Silva & Downing (1995)
Mammal	Pithecia albicans	2.8	9.8	Silva & Downing (1995)
Mammal	Pithecia albicans	2.8	12.9	Silva & Downing (1995)
Mammal	Pithecia albicans	2.8	5.9	Silva & Downing (1995)
Mammal	Pithecia irrorata	1.8	2.3	Silva & Downing (1995)
Mammal	Pithecia irrorata	1.8	12	Silva & Downing (1995)
Mammal	Pithecia irrorata	1.8	24.5	Silva & Downing (1995)
Mammal	Pithecia irrorata	1.8	3.5	Silva & Downing (1995)
Mammal	Lemniscomys griselda	0.043	100	Silva & Downing (1995)
Mammal	Lemniscomys griselda	0.043	400	Silva & Downing (1995)
Mammal	Buffalo	500	0.35	Silva & Downing (1995)	https://animalia.bio/african-buffalo
Mammal	Buffalo	500	1.09	Silva & Downing (1995)	https://animalia.bio/african-buffalo
Mammal	Buffalo	500	48.23	Silva & Downing (1995)	https://animalia.bio/african-buffalo
Mammal	Buffalo	500	4.63	Silva & Downing (1995)	https://animalia.bio/african-buffalo
Mammal	Buffalo	500	5.01	Silva & Downing (1995)	https://animalia.bio/african-buffalo
Mammal	Buffalo	500	8.33	Silva & Downing (1995)	https://animalia.bio/african-buffalo
Mammal	Buffalo	500	6.03	Silva & Downing (1995)	https://animalia.bio/african-buffalo
Mammal	Cephalophus niger	17.5	1.34	Silva & Downing (1995)	https://en.wikipedia.org/wiki/Black_duiker#:~:text=The%20black%20duiker%20(Cephalophus%20niger,(33%20to%2044%20lb).
Mammal	Cephalophus niger	17.5	0.08	Silva & Downing (1995)	https://en.wikipedia.org/wiki/Black_duiker#:~:text=The%20black%20duiker%20(Cephalophus%20niger,(33%20to%2044%20lb).
Mammal	Cephalophus niger	17.5	0.32	Silva & Downing (1995)	https://en.wikipedia.org/wiki/Black_duiker#:~:text=The%20black%20duiker%20(Cephalophus%20niger,(33%20to%2044%20lb).
Mammal	Cephalophus niger	17.5	0.71	Silva & Downing (1995)	https://en.wikipedia.org/wiki/Black_duiker#:~:text=The%20black%20duiker%20(Cephalophus%20niger,(33%20to%2044%20lb).
Mammal	Cephalophus niger	17.5	0.16	Silva & Downing (1995)	https://en.wikipedia.org/wiki/Black_duiker#:~:text=The%20black%20duiker%20(Cephalophus%20niger,(33%20to%2044%20lb).
Mammal	Cephalophus niger	17.5	1.17	Silva & Downing (1995)	https://en.wikipedia.org/wiki/Black_duiker#:~:text=The%20black%20duiker%20(Cephalophus%20niger,(33%20to%2044%20lb).
Mammal	Damaliscus lunatus jimela	110	4.15	Silva & Downing (1995)
Mammal	Damaliscus lunatus jimela	110	1.57	Silva & Downing (1995)
Mammal	Damaliscus lunatus jimela	110	2.58	Silva & Downing (1995)
Mammal	Damaliscus lunatus jimela	110	2.8	Silva & Downing (1995)
Mammal	Hippotragus equinus	220	0.05	Silva & Downing (1995)	http://eol.org/traitbank
Mammal	Hippotragus equinus	220	0.25	Silva & Downing (1995)	http://eol.org/traitbank
Mammal	Hippotragus equinus	220	0.26	Silva & Downing (1995)	http://eol.org/traitbank
Mammal	Impalas	97.5	2.07	Silva & Downing (1995)
Mammal	Impalas	97.5	29.21	Silva & Downing (1995)
Mammal	Impalas	97.5	68.29	Silva & Downing (1995)
Mammal	Impalas	97.5	13.61	Silva & Downing (1995)
Mammal	Impalas	97.5	1.32	Silva & Downing (1995)
Mammal	Impalas	97.5	213.96	Silva & Downing (1995)
Mammal	Impalas	97.5	17.98	Silva & Downing (1995)
Mammal	Ourebia ourebi	14	4.42	Silva & Downing (1995)	https://www.britannica.com/animal/oribi#:~:text=The%20oribi%20has%20a%20slender,are%20slightly%20larger%20than%20males.
Mammal	Ourebia ourebi	14	0.28	Silva & Downing (1995)	https://www.britannica.com/animal/oribi#:~:text=The%20oribi%20has%20a%20slender,are%20slightly%20larger%20than%20males.
Mammal	Ourebia ourebi	14	0.03	Silva & Downing (1995)	https://www.britannica.com/animal/oribi#:~:text=The%20oribi%20has%20a%20slender,are%20slightly%20larger%20than%20males.
Mammal	Ourebia ourebi	14	0.39	Silva & Downing (1995)	https://www.britannica.com/animal/oribi#:~:text=The%20oribi%20has%20a%20slender,are%20slightly%20larger%20than%20males.
Mammal	Ourebia ourebi	14	0.02	Silva & Downing (1995)	https://www.britannica.com/animal/oribi#:~:text=The%20oribi%20has%20a%20slender,are%20slightly%20larger%20than%20males.
Mammal	Ourebia ourebi	14	0.82	Silva & Downing (1995)	https://www.britannica.com/animal/oribi#:~:text=The%20oribi%20has%20a%20slender,are%20slightly%20larger%20than%20males.
Mammal	Ourebia ourebi	14	12.82	Silva & Downing (1995)	https://www.britannica.com/animal/oribi#:~:text=The%20oribi%20has%20a%20slender,are%20slightly%20larger%20than%20males.
Mammal	Taurotragus oryx	1120	1.92	Silva & Downing (1995)
Mammal	Taurotragus oryx	1120	0.67	Silva & Downing (1995)
Mammal	Taurotragus oryx	1120	0.27	Silva & Downing (1995)
Mammal	Taurotragus oryx	1120	2.73	Silva & Downing (1995)
Mammal	Taurotragus oryx	1120	0.71	Silva & Downing (1995)
Mammal	Taurotragus oryx	1120	7.3	Silva & Downing (1995)
Mammal	Warthog	70	0.19	Silva & Downing (1995)
Mammal	Warthog	70	0.73	Silva & Downing (1995)
Mammal	Warthog	70	4.31	Silva & Downing (1995)
Mammal	Warthog	70	3.83	Silva & Downing (1995)
Mammal	Warthog	70	0.31	Silva & Downing (1995)
Mammal	Warthog	70	4.87	Silva & Downing (1995)
Mammal	Warthog	70	3.86	Silva & Downing (1995)
Mammal	Waterbucks	150	1.73	Silva & Downing (1995)
Mammal	Waterbucks	150	0.37	Silva & Downing (1995)
Mammal	Waterbucks	150	3.68	Silva & Downing (1995)
Mammal	Waterbucks	150	0.46	Silva & Downing (1995)
Mammal	Zèbres	270	2.82	Silva & Downing (1995)
Mammal	Zèbres	270	8.32	Silva & Downing (1995)
Mammal	Zèbres	270	5.12	Silva & Downing (1995)
Mammal	Zèbres	270	2.41	Silva & Downing (1995)
Mammal	Zèbres	270	0.84	Silva & Downing (1995)
Mammal	Zèbres	270	13.61	Silva & Downing (1995)
Mammal	Zèbres	270	14.64	Silva & Downing (1995)
Mammal	Antilope cervicapra	22.7	0.1	Silva & Downing (1995)
Mammal	Antilope cervicapra	22.5	2.3	Silva & Downing (1995)
Mammal	Axis axis	45	0.1	Silva & Downing (1995)
Mammal	Axis axis	42.4	0.7	Silva & Downing (1995)
Mammal	Axis axis	45	3.2	Silva & Downing (1995)
Mammal	Axis axis	45.3	3.8	Silva & Downing (1995)
Mammal	Axis axis	45.3	5.9	Silva & Downing (1995)
Mammal	Axis axis	54.8	10.1	Silva & Downing (1995)
Mammal	Axis porcinus	31	0.7	Silva & Downing (1995)
Mammal	Axis porcinus	31	3.1	Silva & Downing (1995)
Mammal	Axis porcinus	31	4.5	Silva & Downing (1995)
Mammal	Axis porcinus	31	5.5	Silva & Downing (1995)
Mammal	Bos banteng	263	0.9	Silva & Downing (1995)
Mammal	Bos gaurus	591	0.1	Silva & Downing (1995)
Mammal	Bos gaurus	545	0.7	Silva & Downing (1995)
Mammal	Boselaphus tragocamelus	115	0.1	Silva & Downing (1995)
Mammal	Boselaphus tragocamelus	184.8	0.9	Silva & Downing (1995)
Mammal	Boselaphus tragocamelus	180.2	4.6	Silva & Downing (1995)
Mammal	Bubalus bubalis	279	1.1	Silva & Downing (1995)
Mammal	Bubalus bubalis	272	0.3	Silva & Downing (1995)
Mammal	Bubalus bubalis	272	1.1	Silva & Downing (1995)
Mammal	Cervus duvauceli	189	0.2	Silva & Downing (1995)
Mammal	Cervus duvauceli	159	0.5	Silva & Downing (1995)
Mammal	Cervus duvauceli	161	0.1	Silva & Downing (1995)
Mammal	Cervus timorensis	145	0.9	Silva & Downing (1995)
Mammal	Cervus unicolor	166	0.2	Silva & Downing (1995)
Mammal	Cervus unicolor	123.3	0.3	Silva & Downing (1995)
Mammal	Cervus unicolor	151.8	0.4	Silva & Downing (1995)
Mammal	Cervus unicolor	136	0.5	Silva & Downing (1995)
Mammal	Cervus unicolor	131.5	0.6	Silva & Downing (1995)
Mammal	Cervus unicolor	135	0.7	Silva & Downing (1995)
Mammal	Cervus unicolor	148	0.9	Silva & Downing (1995)
Mammal	Cervus unicolor	113.6	2.5	Silva & Downing (1995)
Mammal	Elephas maximus	1810	0.12	Silva & Downing (1995)
Mammal	Elephas maximus	1810	23	Silva & Downing (1995)
Mammal	Gazella gazella	12	0.2	Silva & Downing (1995)
Mammal	Lepus nigricollis	3.13	4.7	Silva & Downing (1995)
Mammal	Lepus nigricollis	2.28	6.75	Silva & Downing (1995)
Mammal	Muntiacus muntjak	17.8	0.4	Silva & Downing (1995)
Mammal	Muntiacus muntjak	13.4	0.1	Silva & Downing (1995)
Mammal	Muntiacus muntjak	13.4	0.4	Silva & Downing (1995)
Mammal	Muntiacus muntjak	14	0.5	Silva & Downing (1995)
Mammal	Muntiacus muntjak	13.7	1.3	Silva & Downing (1995)
Mammal	Muntiacus muntjak	13.4	1.5	Silva & Downing (1995)
Mammal	Muntiacus muntjak	14	3.3	Silva & Downing (1995)
Mammal	Rhinoceros sundiacus	997	0.12	Silva & Downing (1995)
Mammal	Rhinoceros unicornis	1410	0.32	Silva & Downing (1995)
Mammal	Rhinoceros unicornis	1100	0.5	Silva & Downing (1995)
Mammal	Rhinoceros unicornis	1100	0.85	Silva & Downing (1995)
Mammal	Sus scrofa	29	0.5	Silva & Downing (1995)
Mammal	Sus scrofa	27.4	0.3	Silva & Downing (1995)
Mammal	Sus scrofa	24.3	0.4	Silva & Downing (1995)
Mammal	Sus scrofa	25.8	0.5	Silva & Downing (1995)
Mammal	Sus scrofa	61.8	1.1	Silva & Downing (1995)
Mammal	Sus scrofa	26.6	1.4	Silva & Downing (1995)
Mammal	Sus scrofa	27.1	2.1	Silva & Downing (1995)
Mammal	Tetracerus quadricornis	19	0.3	Silva & Downing (1995)
Mammal	Tetracerus quadricornis	15.5	0.6	Silva & Downing (1995)
Mammal	Tragulus meminna	3.2	0.6	Silva & Downing (1995)
Mammal	Bradypus tridactylus	4.3758	450	Silva & Downing (1995)	Charles-Dominique, P., M. Atramentowicz, M. Charles-Dominique, H. Gerard, A. Hladik, C. M. Hladik, and M. F. Prevost. 1981. Les mammiferes frugivores arboricoles nocturnes d'une f6ret Guyanaise: inter-relations plantes-animaux. Terre et la Vie 35:341-43
Mammal	Caluromys philander	0.246	150	Silva & Downing (1995)	Charles-Dominique, P., M. Atramentowicz, M. Charles-Dominique, H. Gerard, A. Hladik, C. M. Hladik, and M. F. Prevost. 1981. Les mammiferes frugivores arboricoles nocturnes d'une f6ret Guyanaise: inter-relations plantes-animaux. Terre et la Vie 35:341-43
Mammal	Choloepus didactylus	6.57	70	Silva & Downing (1995)	Charles-Dominique, P., M. Atramentowicz, M. Charles-Dominique, H. Gerard, A. Hladik, C. M. Hladik, and M. F. Prevost. 1981. Les mammiferes frugivores arboricoles nocturnes d'une f6ret Guyanaise: inter-relations plantes-animaux. Terre et la Vie 35:341-43
Mammal	Coendou prehensilis	4.12	75	Silva & Downing (1995)	Charles-Dominique, P., M. Atramentowicz, M. Charles-Dominique, H. Gerard, A. Hladik, C. M. Hladik, and M. F. Prevost. 1981. Les mammiferes frugivores arboricoles nocturnes d'une f6ret Guyanaise: inter-relations plantes-animaux. Terre et la Vie 35:341-43
Mammal	Didelphis marsupialis	2.724	37.5	Silva & Downing (1995)	Charles-Dominique, P., M. Atramentowicz, M. Charles-Dominique, H. Gerard, A. Hladik, C. M. Hladik, and M. F. Prevost. 1981. Les mammiferes frugivores arboricoles nocturnes d'une f6ret Guyanaise: inter-relations plantes-animaux. Terre et la Vie 35:341-43
Mammal	Echimys armatus	0.3005	175	Silva & Downing (1995)	Charles-Dominique, P., M. Atramentowicz, M. Charles-Dominique, H. Gerard, A. Hladik, C. M. Hladik, and M. F. Prevost. 1981. Les mammiferes frugivores arboricoles nocturnes d'une f6ret Guyanaise: inter-relations plantes-animaux. Terre et la Vie 35:341-43
Mammal	Marmosa cinerea	0.051	62.5	Silva & Downing (1995)	Charles-Dominique, P., M. Atramentowicz, M. Charles-Dominique, H. Gerard, A. Hladik, C. M. Hladik, and M. F. Prevost. 1981. Les mammiferes frugivores arboricoles nocturnes d'une f6ret Guyanaise: inter-relations plantes-animaux. Terre et la Vie 35:341-43
Mammal	Marmosa murina	0.03628	60	Silva & Downing (1995)	Charles-Dominique, P., M. Atramentowicz, M. Charles-Dominique, H. Gerard, A. Hladik, C. M. Hladik, and M. F. Prevost. 1981. Les mammiferes frugivores arboricoles nocturnes d'une f6ret Guyanaise: inter-relations plantes-animaux. Terre et la Vie 35:341-43
Mammal	Oryzomys concolor	0.035	175	Silva & Downing (1995)	Charles-Dominique, P., M. Atramentowicz, M. Charles-Dominique, H. Gerard, A. Hladik, C. M. Hladik, and M. F. Prevost. 1981. Les mammiferes frugivores arboricoles nocturnes d'une f6ret Guyanaise: inter-relations plantes-animaux. Terre et la Vie 35:341-43
Mammal	Philander opossum	0.428	150	Silva & Downing (1995)	Charles-Dominique, P., M. Atramentowicz, M. Charles-Dominique, H. Gerard, A. Hladik, C. M. Hladik, and M. F. Prevost. 1981. Les mammiferes frugivores arboricoles nocturnes d'une f6ret Guyanaise: inter-relations plantes-animaux. Terre et la Vie 35:341-43
Mammal	Potos flavus	2.48	25	Silva & Downing (1995)	Charles-Dominique, P., M. Atramentowicz, M. Charles-Dominique, H. Gerard, A. Hladik, C. M. Hladik, and M. F. Prevost. 1981. Les mammiferes frugivores arboricoles nocturnes d'une f6ret Guyanaise: inter-relations plantes-animaux. Terre et la Vie 35:341-43
Mammal	Ammospermophilus harrisii	0.13	32	Silva & Downing (1995)	http://eol.org/traitbank
Mammal	Dipodomys merriami	0.038	1147	Silva & Downing (1995)	http://eol.org/traitbank
Mammal	Lepus Californicus	2.4	20	Silva & Downing (1995)	http://eol.org/traitbank
Mammal	Neotoma albigula	0.21	17	Silva & Downing (1995)	http://eol.org/traitbank
Mammal	Onychomys torridus	0.022	183	Silva & Downing (1995)	http://eol.org/traitbank
Mammal	Perognathus baileyi	0.0282	11	Silva & Downing (1995)	https://animaldiversity.org/accounts/Chaetodipus_baileyi/
Mammal	Perognathus flavus	0.0075	114	Silva & Downing (1995)	https://animaldiversity.org/accounts/Perognathus_flavus/#:~:text=They%20have%20a%20conspicuous%20postauricular,weight%20is%206%2D9%20g.
Mammal	Perognathus penicillatus	0.01689	9	Silva & Downing (1995)	https://academic.oup.com/mspecies/article-pdf/doi/10.2307/3504532/8071722/767-1.pdf
Mammal	Peromyscus eremicus	0.021	109	Silva & Downing (1995)	http://eol.org/traitbank
Mammal	Peromyscus maniculatus	0.02	70	Silva & Downing (1995)	http://eol.org/traitbank
Mammal	Reithrodontomys megalotis	0.011	20	Silva & Downing (1995)	http://eol.org/traitbank
Mammal	Spermophilus spilosoma	0.11	9	Silva & Downing (1995)	http://eol.org/traitbank
Mammal	Sylvilagus audubonii	0.88	11	Silva & Downing (1995)	http://eol.org/traitbank
Mammal	Bushbuck	50	0.07	Silva & Downing (1995)	https://www.awf.org/wildlife-conservation/bushbuck
Mammal	Bushbuck	50	0.06	Silva & Downing (1995)	https://www.awf.org/wildlife-conservation/bushbuck
Mammal	Duikers	10	1.37	Silva & Downing (1995)	https://www.awf.org/wildlife-conservation/duiker
Mammal	Duikers	10	1.15	Silva & Downing (1995)	https://www.awf.org/wildlife-conservation/duiker
Mammal	Hartebeest	150	1.74	Silva & Downing (1995)	https://animalia.bio/hartebeest#:~:text=Hartebeest%20are%20herbivores%20and%20their,melons%2C%20roots%2C%20and%20tubers.
Mammal	Hartebeest	150	1.48	Silva & Downing (1995)	https://animalia.bio/hartebeest#:~:text=Hartebeest%20are%20herbivores%20and%20their,melons%2C%20roots%2C%20and%20tubers.
Mammal	Oribi	12.5	1.98	Silva & Downing (1995)	https://animalia.bio/oribi
Mammal	Oribi	12.5	1.52	Silva & Downing (1995)	https://animalia.bio/oribi
Mammal	Roan antelope	250	0.15	Silva & Downing (1995)	https://www.marwell.org.uk/zoo/explore/animals/76/roan-antelope#:~:text=Roan%20antelope%20are%20both%20grazers,as%20shoots%20and%20young%20twigs.
Mammal	Senegal kob	70	14.13	Silva & Downing (1995)	https://animalia.bio/kob#:~:text=Kobs%20are%20herbivorous%20(graminivorous)%20animals,feed%20on%20grasses%20and%20reeds.
Mammal	Senegal kob	70	2.63	Silva & Downing (1995)	https://animalia.bio/kob#:~:text=Kobs%20are%20herbivorous%20(graminivorous)%20animals,feed%20on%20grasses%20and%20reeds.
Mammal	Sudan buffalo	500	0.12	Silva & Downing (1995)	https://animalia.bio/african-buffalo
Mammal	Waterbuck	150	0.21	Silva & Downing (1995)	https://www.awf.org/wildlife-conservation/waterbuck#:~:text=Mainly%20grazers%2C%20they%20consume%20types,the%20remainder%20of%20the%20time.
Mammal	Waterbuck	150	0.02	Silva & Downing (1995)	https://www.awf.org/wildlife-conservation/waterbuck#:~:text=Mainly%20grazers%2C%20they%20consume%20types,the%20remainder%20of%20the%20time.
Mammal	Alouatta caraya	0.8	4.5	Silva & Downing (1995)
Mammal	Saguinus labiatus	27.6	0.5	Silva & Downing (1995)	https://www.neprimateconservancy.org/red-chested-mustached-tamarin.html#:~:text=%E2%80%8BAverage%20size%20for%20this,sexual%20dimorphism%20in%20the%20species.
Mammal	Aepyceros melampus	52.5917	0.008	Stephens et al. (2019)	Pettorelli et al. 2009	ADW
Mammal	Aepyceros melampus	52.5917	2.82	Stephens et al. (2019)	Pettorelli et al. 2009	ADW
Mammal	Aepyceros melampus	52.5917	26.3	Stephens et al. (2019)	Pettorelli et al. 2009	ADW
Mammal	Cephalophus callipygus	20.1	15	Stephens et al. (2019)	Fa & Purvis 1997	Pantheria_MSW05
Mammal	Cephalophus monticola	4.9	22.6	Stephens et al. (2019)	Fa & Purvis 1997	ADW
Mammal	Cephalophus nigrifrons	13.9	2.6	Stephens et al. (2019)	Fa & Purvis 1997	Pantheria_MSW05
Mammal	Cephalophus ogilbyi	19.5	13	Stephens et al. (2019)	Fa & Purvis 1997	Fa & Purvis 1997
Mammal	Cephalophus rufilatus	12.1146	4.3	Stephens et al. (2019)	Fa & Purvis 1997	ADW
Mammal	Cephalophus sylviculto	52.5	0.9	Stephens et al. (2019)	Fa & Purvis 1997	Fa & Purvis 1997
Mammal	Connochaetes taurinus	198.62	0.08	Stephens et al. (2019)	Pettorelli et al. 2009	ADW
Mammal	Connochaetes taurinus	198.62	1.87	Stephens et al. (2019)	Pettorelli et al. 2009	ADW
Mammal	Connochaetes taurinus	198.62	14.5	Stephens et al. (2019)	Pettorelli et al. 2009	ADW
Mammal	Giraffa camelopardalis	964.655	0.0006	Stephens et al. (2019)	Pettorelli et al. 2009	ADW
Mammal	Giraffa camelopardalis	964.655	0.14	Stephens et al. (2019)	Pettorelli et al. 2009	ADW
Mammal	Giraffa camelopardalis	964.655	0.8	Stephens et al. (2019)	Pettorelli et al. 2009	ADW
Mammal	Hippopotamus amphibius	1536.31	0.1	Stephens et al. (2019)	Fa & Purvis 1997	ADW
Mammal	Hippotragus equinus	264.174	0.002	Stephens et al. (2019)	Pettorelli et al. 2009	ADW
Mammal	Hippotragus equinus	264.174	0.17	Stephens et al. (2019)	Pettorelli et al. 2009	ADW
Mammal	Hippotragus equinus	264.174	0.69	Stephens et al. (2019)	Pettorelli et al. 2009	ADW
Mammal	Hippotragus niger	236.406	0.003	Stephens et al. (2019)	Pettorelli et al. 2009	ADW
Mammal	Hippotragus niger	236.406	0.18	Stephens et al. (2019)	Pettorelli et al. 2009	ADW
Mammal	Hippotragus niger	236.406	1.3	Stephens et al. (2019)	Pettorelli et al. 2009	ADW
Mammal	Hyemochus aquaticus	15	1.6	Stephens et al. (2019)	Fa & Purvis 1997	Fa & Purvis 1997
Mammal	Mazama americana	20.5469	10.5	Stephens et al. (2019)	Robinson & Redford 1986	ADW
Mammal	Neotragus batesi	2.65	1.5	Stephens et al. (2019)	Fa & Purvis 1997	Pantheria_MSW05
Mammal	Odocoileus virginianus	75.9013	2.8	Stephens et al. (2019)	Robinson & Redford 1986	ADW
Mammal	Okapia johnstoni	250	0.4	Stephens et al. (2019)	Fa & Purvis 1997	Pantheria_MSW05
Mammal	Ourebia ourebi	17.1861	0.02	Stephens et al. (2019)	Pettorelli et al. 2009	Pantheria_MSW05
Mammal	Ourebia ourebi	17.1861	1.41	Stephens et al. (2019)	Pettorelli et al. 2009	Pantheria_MSW05
Mammal	Ourebia ourebi	17.1861	9.5	Stephens et al. (2019)	Pettorelli et al. 2009	Pantheria_MSW05
Mammal	Pedetes capensis	2.5493	5.77	Stephens et al. (2019)	Stenkewitz et al. 2010	Pantheria_MSW05
Mammal	Redunca arundinum	58.0592	0.01	Stephens et al. (2019)	Pettorelli et al. 2009	ADW
Mammal	Redunca arundinum	58.0592	0.26	Stephens et al. (2019)	Pettorelli et al. 2009	ADW
Mammal	Redunca arundinum	58.0592	1.95	Stephens et al. (2019)	Pettorelli et al. 2009	ADW
Mammal	Redunca arundinum	58.0592	70	Stephens et al. (2019)	Fa & Purvis 1997	ADW
Mammal	Redunca redunca	43.2889	0.01	Stephens et al. (2019)	Pettorelli et al. 2009	Pantheria_MSW05
Mammal	Redunca redunca	43.2889	0.44	Stephens et al. (2019)	Pettorelli et al. 2009	Pantheria_MSW05
Mammal	Redunca redunca	43.2889	5.6	Stephens et al. (2019)	Pettorelli et al. 2009	Pantheria_MSW05
Mammal	Sylvicapra grimmia	15.6392	0.02	Stephens et al. (2019)	Pettorelli et al. 2009	Pantheria_MSW05
Mammal	Sylvicapra grimmia	15.6392	0.24	Stephens et al. (2019)	Pettorelli et al. 2009	Pantheria_MSW05
Mammal	Sylvicapra grimmia	15.6392	1.7	Stephens et al. (2019)	Pettorelli et al. 2009	Pantheria_MSW05
Mammal	Syncerus caffer	592.666	0.008	Stephens et al. (2019)	Pettorelli et al. 2009	ADW
Mammal	Syncerus caffer	592.666	1.4	Stephens et al. (2019)	Fa & Purvis 1997	ADW
Mammal	Syncerus caffer	592.666	1.81	Stephens et al. (2019)	Pettorelli et al. 2009	ADW
Mammal	Syncerus caffer	592.666	21.6	Stephens et al. (2019)	Pettorelli et al. 2009	ADW
Mammal	Tragelaphus oryx	562.593	0.01	Stephens et al. (2019)	Pettorelli et al. 2009	Pantheria_MSW05
Mammal	Tragelaphus oryx	562.593	0.39	Stephens et al. (2019)	Pettorelli et al. 2009	Pantheria_MSW05
Mammal	Tragelaphus oryx	562.593	3.8	Stephens et al. (2019)	Pettorelli et al. 2009	Pantheria_MSW05
Mammal	Tragelaphus scriptus	43.2504	0.008	Stephens et al. (2019)	Pettorelli et al. 2009	Pantheria_MSW05
Mammal	Tragelaphus scriptus	43.2504	1.24	Stephens et al. (2019)	Pettorelli et al. 2009	Pantheria_MSW05
Mammal	Tragelaphus scriptus	43.2504	13.3	Stephens et al. (2019)	Pettorelli et al. 2009	Pantheria_MSW05
Mammal	Tragelaphus scriptus	43.2504	52	Stephens et al. (2019)	Fa & Purvis 1997	Pantheria_MSW05
Mammal	Tragelaphus spekei	100	55	Stephens et al. (2019)	Fa & Purvis 1997	Fa & Purvis 1997
Mammal	Tragelaphus strepsiceros	206.056	0.002	Stephens et al. (2019)	Pettorelli et al. 2009	Pantheria_MSW05
Mammal	Tragelaphus strepsiceros	206.056	0.22	Stephens et al. (2019)	Pettorelli et al. 2009	Pantheria_MSW05
Mammal	Tragelaphus strepsiceros	206.056	2.1	Stephens et al. (2019)	Pettorelli et al. 2009	Pantheria_MSW05
Mammal	Civecttictis civetta	12.375	2.8	Stephens et al. (2019)	Fa & Purvis 1997	Fa & Purvis 1997
Mammal	Polana richardsoni	0.6	1.8	Stephens et al. (2019)	Fa & Purvis 1997	Fa & Purvis 1997
Mammal	Potos flavus	2.49	24.4	Stephens et al. (2019)	Robinson & Redford 1986	ADW
Mammal	Bradypus variegata	3.725	438.3	Stephens et al. (2019)	Robinson & Redford 1986	Robinson & Redford 1986
Mammal	Choloepus hoffmanni	5.8935	113.7	Stephens et al. (2019)	Robinson & Redford 1986	ADW
Mammal	Lepus americanus	1.56842	2	Stephens et al. (2019)	Ivan et al. 2013	ADW
Mammal	Lepus capensis	2.04711	16.49	Stephens et al. (2019)	Stenkewitz et al. 2010	ADW
Mammal	Lepus europaeus	3.8164	0.3	Stephens et al. (2019)	Kasper et al. 2012	ADW
Mammal	Lepus europaeus	3.8164	31.9	Stephens et al. (2019)	Kasper et al. 2012	ADW
Mammal	Sylvilagus joridanus	1.025	35	Stephens et al. (2019)	Robinson & Redford 1986	Robinson & Redford 1986
Mammal	Tapirus bairdii	300	0.5	Stephens et al. (2019)	Robinson & Redford 1986	ADW
Mammal	Tapirus terrestris	169.497	0.0779	Stephens et al. (2019)	Noss et al. 2012	ADW
Mammal	Tapirus terrestris	169.497	0.0889	Stephens et al. (2019)	Noss et al. 2012	ADW
Mammal	Tapirus terrestris	169.497	0.11	Stephens et al. (2019)	Noss et al. 2012	ADW
Mammal	Tapirus terrestris	169.497	0.117	Stephens et al. (2019)	Noss et al. 2012	ADW
Mammal	Tapirus terrestris	169.497	0.125	Stephens et al. (2019)	Noss et al. 2012	ADW
Mammal	Tapirus terrestris	169.497	0.137	Stephens et al. (2019)	Noss et al. 2012	ADW
Mammal	Tapirus terrestris	169.497	0.147	Stephens et al. (2019)	Noss et al. 2012	ADW
Mammal	Tapirus terrestris	169.497	0.15	Stephens et al. (2019)	Noss et al. 2012	ADW
Mammal	Tapirus terrestris	169.497	0.161	Stephens et al. (2019)	Noss et al. 2012	ADW
Mammal	Tapirus terrestris	169.497	0.341	Stephens et al. (2019)	Noss et al. 2012	ADW
Mammal	Tapirus terrestris	169.497	0.411	Stephens et al. (2019)	Noss et al. 2012	ADW
Mammal	Tapirus terrestris	169.497	1.6	Stephens et al. (2019)	Robinson & Redford 1986	ADW
Mammal	Alouatta caraya	5.57696	42.2	Stephens et al. (2019)	Robinson & Redford 1986	ADW
Mammal	Alouatta caraya	5.57696	112.514	Stephens et al. (2019)	Pearce et al 2012	ADW
Mammal	Alouatta guariba	5.18833	34.3979	Stephens et al. (2019)	Pearce et al 2012	ADW
Mammal	Alouatta guariba	5.18833	148	Stephens et al. (2019)	Pearce et al 2012	ADW
Mammal	Alouatta palliata	6.57699	47.6	Stephens et al. (2019)	Robinson & Redford 1986	ADW
Mammal	Alouatta palliata	6.57699	50.5117	Stephens et al. (2019)	Pearce et al 2012	ADW
Mammal	Alouatta palliata	6.57699	70.8624	Stephens et al. (2019)	Pearce et al 2012	ADW
Mammal	Alouatta palliata	6.57699	100.9	Stephens et al. (2019)	Pearce et al 2012	ADW
Mammal	Alouatta palliata	6.57699	1029	Stephens et al. (2019)	Pearce et al 2012	ADW
Mammal	Alouatta palliata	6.57699	1040	Stephens et al. (2019)	Pearce et al 2012	ADW
Mammal	Alouatta pigra	7.17206	12	Stephens et al. (2019)	Robinson & Redford 1986	ADW
Mammal	Alouatta pigra	7.17206	23	Stephens et al. (2019)	Pearce et al 2012	ADW
Mammal	Alouatta pigra	7.17206	49.4	Stephens et al. (2019)	Pearce et al 2012	ADW
Mammal	Alouatta seniculus	6.185	29.3	Stephens et al. (2019)	Robinson & Redford 1986	ADW
Mammal	Aotus nigriceps	0.873	34.1	Stephens et al. (2019)	Robinson & Redford 1986	ADW
Mammal	Ateles belzebuth	6.69242	7.575	Stephens et al. (2019)	Pearce et al 2012	ADW
Mammal	Ateles belzebuth	6.69242	9.1	Stephens et al. (2019)	Robinson & Redford 1986	ADW
Mammal	Ateles belzebuth	6.69242	13.5	Stephens et al. (2019)	Pearce et al 2012	ADW
Mammal	Ateles chamek	7.05392	24.9475	Stephens et al. (2019)	Pearce et al 2012	Pantheria_MSW05
Mammal	Ateles geoffroyi	7.5824	18	Stephens et al. (2019)	Robinson & Redford 1986	ADW
Mammal	Ateles paniscus	8.69725	8.2	Stephens et al. (2019)	Pearce et al 2012	ADW
Mammal	Ateles paniscus	8.69725	11.3	Stephens et al. (2019)	Robinson & Redford 1986	ADW
Mammal	Brachyteles arachnoides	10.5373	5	Stephens et al. (2019)	Robinson & Redford 1986	ADW
Mammal	Brachyteles hypoxanthus	10.5373	5.2	Stephens et al. (2019)	Pearce et al 2012	ADW
Mammal	Bunopithecus hoolock	6.699	9.34	Stephens et al. (2019)	Pearce et al 2012	ADW
Mammal	Bunopithecus hoolock	6.699	20	Stephens et al. (2019)	Pearce et al 2012	ADW
Mammal	Callicebus melanochir	1.03431	17	Stephens et al. (2019)	Pearce et al 2012	IUCN
Mammal	Callicebus moloch	0.95813	15.4	Stephens et al. (2019)	Robinson & Redford 1986	ADW
Mammal	Callicebus ornatus	1.11702	57	Stephens et al. (2019)	Pearce et al 2012	IUCN
Mammal	Callicebus ornatus	1.11702	57	Stephens et al. (2019)	Pearce et al 2012	IUCN
Mammal	Callicebus ornatus	1.11702	57	Stephens et al. (2019)	Pearce et al 2012	IUCN
Mammal	Callicebus ornatus	1.11702	57	Stephens et al. (2019)	Pearce et al 2012	IUCN
Mammal	Callicebus ornatus	1.11702	407	Stephens et al. (2019)	Pearce et al 2012	IUCN
Mammal	Callicebus personatus	1.3908	10.075	Stephens et al. (2019)	Pearce et al 2012	ADW
Mammal	Callicebus torquatus	1.20957	16.5	Stephens et al. (2019)	Robinson & Redford 1986	ADW
Mammal	Callithrix flaviceps	0.37297	40	Stephens et al. (2019)	Pearce et al 2012	ADW
Mammal	Callithrix jacchus	0.29021	113	Stephens et al. (2019)	Robinson & Redford 1986	ADW
Mammal	Callithrix jacchus	0.29021	588	Stephens et al. (2019)	Pearce et al 2012	ADW
Mammal	Callithrix jacchus	0.29021	663	Stephens et al. (2019)	Pearce et al 2012	ADW
Mammal	Callithrix jacchus	0.29021	679	Stephens et al. (2019)	Pearce et al 2012	ADW
Mammal	Callithrix jacchus	0.29021	700	Stephens et al. (2019)	Pearce et al 2012	ADW
Mammal	Callithrix jacchus	0.29021	804.833	Stephens et al. (2019)	Pearce et al 2012	ADW
Mammal	Callithrix jacchus	0.29021	804.833	Stephens et al. (2019)	Pearce et al 2012	ADW
Mammal	Callithrix kuhlii	0.37499	46	Stephens et al. (2019)	Pearce et al 2012	ADW
Mammal	Cebus albifrons	2.50968	9.5	Stephens et al. (2019)	Robinson & Redford 1986	ADW
Mammal	Cebus albifrons	2.50968	29.5	Stephens et al. (2019)	Pearce et al 2012	ADW
Mammal	Cebus albifrons	2.50968	35	Stephens et al. (2019)	Pearce et al 2012	ADW
Mammal	Cebus capucinus	3.00599	12.1	Stephens et al. (2019)	Robinson & Redford 1986	ADW
Mammal	Cercocebus atys	5.8	24.3	Stephens et al. (2019)	Fa & Purvis 1997	ADW
Mammal	Cercocebus galeritus	7.07766	30.1	Stephens et al. (2019)	Fa & Purvis 1997	ADW
Mammal	Cercopithecus ascanius	3.54024	60.9	Stephens et al. (2019)	Fa & Purvis 1997	ADW
Mammal	Cercopithecus campbelli	3.62773	29.2	Stephens et al. (2019)	Fa & Purvis 1997	Pantheria_MSW05
Mammal	Cercopithecus cephus	3.44488	17.3	Stephens et al. (2019)	Fa & Purvis 1997	ADW
Mammal	Cercopithecus cephus	3.44488	25.5	Stephens et al. (2019)	Pearce et al 2012	ADW
Mammal	Cercopithecus mitis	5.04129	6.67	Stephens et al. (2019)	Pearce et al 2012	ADW
Mammal	Cercopithecus mitis	5.04129	52.2	Stephens et al. (2019)	Pearce et al 2012	ADW
Mammal	Cercopithecus mitis	5.04129	127.2	Stephens et al. (2019)	Fa & Purvis 1997	ADW
Mammal	Cercopithecus mitis	5.04129	176.7	Stephens et al. (2019)	Pearce et al 2012	ADW
Mammal	Cercopithecus mitis	5.04129	176.7	Stephens et al. (2019)	Pearce et al 2012	ADW
Mammal	Cercopithecus nictitans	5.25691	22.7	Stephens et al. (2019)	Fa & Purvis 1997	ADW
Mammal	Cercopithecus petaurista	3.42	42.7	Stephens et al. (2019)	Fa & Purvis 1997	Fa & Purvis 1997
Mammal	Cheirogaleus medius	0.19676	261.6	Stephens et al. (2019)	Pearce et al 2012	ADW
Mammal	Chlorocebus sabaeus	3.69599	14.3	Stephens et al. (2019)	Pearce et al 2012	ADW
Mammal	Colobus badius	8.059	156.3	Stephens et al. (2019)	Fa & Purvis 1997	Fa & Purvis 1997
Mammal	Colobus guereza	9.92588	36.525	Stephens et al. (2019)	Pearce et al 2012	ADW
Mammal	Colobus guereza	9.92588	41.6408	Stephens et al. (2019)	Pearce et al 2012	ADW
Mammal	Colobus guereza	9.92588	41.6408	Stephens et al. (2019)	Pearce et al 2012	ADW
Mammal	Colobus guereza	9.92588	147.15	Stephens et al. (2019)	Pearce et al 2012	ADW
Mammal	Colobus guereza	9.92588	175.5	Stephens et al. (2019)	Fa & Purvis 1997	ADW
Mammal	Colobus guereza	9.92588	347	Stephens et al. (2019)	Pearce et al 2012	ADW
Mammal	Colobus polykomos	8.79729	39.2	Stephens et al. (2019)	Fa & Purvis 1997	ADW
Mammal	Colobus polykomos	8.79729	52	Stephens et al. (2019)	Pearce et al 2012	ADW
Mammal	Colobus satanas	9.05532	5.85	Stephens et al. (2019)	Pearce et al 2012	ADW
Mammal	Colobus satanas	9.05532	6.575	Stephens et al. (2019)	Pearce et al 2012	ADW
Mammal	Colobus satanas	9.05532	20.4	Stephens et al. (2019)	Fa & Purvis 1997	ADW
Mammal	Eulemur macaco	2.47043	200	Stephens et al. (2019)	Pearce et al 2012	ADW
Mammal	Eulemur macaco	2.47043	200	Stephens et al. (2019)	Pearce et al 2012	ADW
Mammal	Galago alleni	0.26	20	Stephens et al. (2019)	Fa & Purvis 1997	ADW
Mammal	Gorilla beringei	149.325	1.374	Stephens et al. (2019)	Pearce et al 2012	ADW
Mammal	Gorilla gorilla	112.589	0.58	Stephens et al. (2019)	Pearce et al 2012	ADW
Mammal	Gorilla gorilla	112.589	0.7	Stephens et al. (2019)	Fa & Purvis 1997	ADW
Mammal	Gorilla gorilla	112.589	0.86	Stephens et al. (2019)	Pearce et al 2012	ADW
Mammal	Hapalemur griseus	0.916	38.625	Stephens et al. (2019)	Pearce et al 2012	ADW
Mammal	Hylobates agilis	5.82908	190	Stephens et al. (2019)	Pearce et al 2012	ADW
Mammal	Hylobates klossii	5.82229	10.5	Stephens et al. (2019)	Pearce et al 2012	ADW
Mammal	Hylobates klossii	5.82229	30	Stephens et al. (2019)	Pearce et al 2012	ADW
Mammal	Hylobates lar	5.57861	6.1	Stephens et al. (2019)	Pearce et al 2012	ADW
Mammal	Hylobates lar	5.57861	8.6	Stephens et al. (2019)	Pearce et al 2012	ADW
Mammal	Hylobates lar	5.57861	9.82687	Stephens et al. (2019)	Pearce et al 2012	ADW
Mammal	Hylobates lar	5.57861	14.8	Stephens et al. (2019)	Pearce et al 2012	ADW
Mammal	Hylobates lar	5.57861	30.4	Stephens et al. (2019)	Pearce et al 2012	ADW
Mammal	Hylobates pileatus	5.54237	29.6	Stephens et al. (2019)	Pearce et al 2012	ADW
Mammal	Indri indri	8.56548	13.2	Stephens et al. (2019)	Pearce et al 2012	ADW
Mammal	Lagothrix flavicauda	10	7.3	Stephens et al. (2019)	Robinson & Redford 1986	Pantheria_MSW93
Mammal	Lagothrix lagothricha	10	10.3	Stephens et al. (2019)	Robinson & Redford 1986	Robinson & Redford 1986
Mammal	Lagothrix lagotricha	6.26369	6.6	Stephens et al. (2019)	Pearce et al 2012	ADW
Mammal	Lagothrix lagotricha	6.26369	6.62	Stephens et al. (2019)	Pearce et al 2012	ADW
Mammal	Lagothrix lugens	6.26369	30	Stephens et al. (2019)	Pearce et al 2012	IUCN
Mammal	Lophocebus aterrimus	6.51037	45.6	Stephens et al. (2019)	Fa & Purvis 1997	Fa & Purvis 1997
Mammal	Lophocebus aterrimus	6.51037	69	Stephens et al. (2019)	Pearce et al 2012	IUCN
Mammal	Macaca fuscata	10.1148	30	Stephens et al. (2019)	Pearce et al 2012	ADW
Mammal	Macaca fuscata	10.1148	30	Stephens et al. (2019)	Pearce et al 2012	ADW
Mammal	Macaca fuscata	10.1148	30	Stephens et al. (2019)	Pearce et al 2012	ADW
Mammal	Macaca fuscata	10.1148	30	Stephens et al. (2019)	Pearce et al 2012	ADW
Mammal	Macaca fuscata	10.1148	30	Stephens et al. (2019)	Pearce et al 2012	ADW
Mammal	Macaca fuscata	10.1148	30	Stephens et al. (2019)	Pearce et al 2012	ADW
Mammal	Nasalis larvatus	12.2657	10	Stephens et al. (2019)	Pearce et al 2012	ADW
Mammal	Nasalis larvatus	12.2657	28.135	Stephens et al. (2019)	Pearce et al 2012	ADW
Mammal	Nasalis larvatus	12.2657	34.01	Stephens et al. (2019)	Pearce et al 2012	ADW
Mammal	Nasalis larvatus	12.2657	62.6	Stephens et al. (2019)	Pearce et al 2012	ADW
Mammal	Nomascus hainanus	6.86524	1.75	Stephens et al. (2019)	Pearce et al 2012	ADW
Mammal	Pan paniscus	35.12	3	Stephens et al. (2019)	Pearce et al 2012	ADW
Mammal	Piliocolobus badius	8.4304	60.7	Stephens et al. (2019)	Pearce et al 2012	ADW
Mammal	Piliocolobus badius	8.4304	145	Stephens et al. (2019)	Pearce et al 2012	ADW
Mammal	Piliocolobus badius	8.4304	160.625	Stephens et al. (2019)	Pearce et al 2012	ADW
Mammal	Piliocolobus rufomitratus	8.03075	265.998	Stephens et al. (2019)	Pearce et al 2012	ADW
Mammal	Piliocolobus tephrosceles	8.67623	225.05	Stephens et al. (2019)	Pearce et al 2012	Struhsaker 2010
Mammal	Piliocolobus tephrosceles	8.67623	309.375	Stephens et al. (2019)	Pearce et al 2012	Struhsaker 2010
Mammal	Pirhecia hirsura	1.8	37.5	Stephens et al. (2019)	Robinson & Redford 1986	Robinson & Redford 1986
Mammal	Pithecia monachus	2.10955	5.1	Stephens et al. (2019)	Robinson & Redford 1986	ADW
Mammal	Pongo pygmaeus	53.4083	4.25	Stephens et al. (2019)	Pearce et al 2012	ADW
Mammal	Pongo pygmaeus	53.4083	4.38	Stephens et al. (2019)	Pearce et al 2012	ADW
Mammal	Presbytis comata	6.55007	11	Stephens et al. (2019)	Pearce et al 2012	Pantheria_MSW05
Mammal	Presbytis melalophos	6.43912	33.1	Stephens et al. (2019)	Pearce et al 2012	ADW
Mammal	Presbytis potenziani	6.44953	13.5	Stephens et al. (2019)	Pearce et al 2012	IUCN
Mammal	Presbytis rubicunda	6.34853	12.3333	Stephens et al. (2019)	Pearce et al 2012	Pantheria_MSW05
Mammal	Presbytis rubicunda	6.34853	19	Stephens et al. (2019)	Pearce et al 2012	Pantheria_MSW05
Mammal	Presbytis siamensis	5.89506	39.0077	Stephens et al. (2019)	Pearce et al 2012	http://www.ecologyasia.com/verts/mammals/white-thighed-surili.htm
Mammal	Presbytis siamensis	5.89506	47.4	Stephens et al. (2019)	Pearce et al 2012	http://www.ecologyasia.com/verts/mammals/white-thighed-surili.htm
Mammal	Presbytis siamensis	5.89506	61.4	Stephens et al. (2019)	Pearce et al 2012	http://www.ecologyasia.com/verts/mammals/white-thighed-surili.htm
Mammal	Presbytis siamensis	5.89506	87.1	Stephens et al. (2019)	Pearce et al 2012	http://www.ecologyasia.com/verts/mammals/white-thighed-surili.htm
Mammal	Procolobus verus	3.97786	14.4	Stephens et al. (2019)	Fa & Purvis 1997	ADW
Mammal	Propithecus verreauxi	3.58826	51.5667	Stephens et al. (2019)	Pearce et al 2012	ADW
Mammal	Rhinopithecus roxellana	13.4568	7.2	Stephens et al. (2019)	Pearce et al 2012	ADW
Mammal	Rhinopithecus roxellana	13.4568	7.2	Stephens et al. (2019)	Pearce et al 2012	ADW
Mammal	Saguinus labiatus	0.52	15.9	Stephens et al. (2019)	Robinson & Redford 1986	ADW
Mammal	Saimiri sciureus	0.74947	62.3	Stephens et al. (2019)	Robinson & Redford 1986	ADW
Mammal	Semnopithecus dussumieri	11.353	44.565	Stephens et al. (2019)	Pearce et al 2012	IUCN
Mammal	Semnopithecus entellus	12.6793	34.6267	Stephens et al. (2019)	Pearce et al 2012	ADW
Mammal	Semnopithecus entellus	12.6793	127	Stephens et al. (2019)	Pearce et al 2012	ADW
Mammal	Simias concolor	7.3939	220	Stephens et al. (2019)	Pearce et al 2012	ADW
Mammal	Symphalangus syndactylus	10.839	11.2636	Stephens et al. (2019)	Pearce et al 2012	ADW
Mammal	Trachypithecus johnii	10.5951	70.8	Stephens et al. (2019)	Pearce et al 2012	ADW
Mammal	Trachypithecus obscurus	7.24788	45.85	Stephens et al. (2019)	Pearce et al 2012	ADW
Mammal	Trachypithecus pileatus	11.2199	13.2	Stephens et al. (2019)	Pearce et al 2012	IUCN
Mammal	Trachypithecus pileatus	11.2199	92	Stephens et al. (2019)	Pearce et al 2012	IUCN
Mammal	Trachypithecus poliocephalus	8.59356	2.965	Stephens et al. (2019)	Pearce et al 2012	IUCN
Mammal	Varecia rubra	3.8726	36.85	Stephens et al. (2019)	Pearce et al 2012	ADW
Mammal	Loxodontia africana	2575	0.5	Stephens et al. (2019)	Fa & Purvis 1997	Fa & Purvis 1997
Mammal	Loxodonta africana	3824.54	6.28459e-05	Stephens et al. (2019)	Blanc et al. 2007	ADW
Mammal	Loxodonta africana	3824.54	0.000120744	Stephens et al. (2019)	Blanc et al. 2007	ADW
Mammal	Loxodonta africana	3824.54	0.000869565	Stephens et al. (2019)	Blanc et al. 2007	ADW
Mammal	Loxodonta africana	3824.54	0.00249169	Stephens et al. (2019)	Blanc et al. 2007	ADW
Mammal	Loxodonta africana	3824.54	0.0025	Stephens et al. (2019)	Blanc et al. 2007	ADW
Mammal	Loxodonta africana	3824.54	0.00266129	Stephens et al. (2019)	Blanc et al. 2007	ADW
Mammal	Loxodonta africana	3824.54	0.00279486	Stephens et al. (2019)	Blanc et al. 2007	ADW
Mammal	Loxodonta africana	3824.54	0.00341297	Stephens et al. (2019)	Blanc et al. 2007	ADW
Mammal	Loxodonta africana	3824.54	0.00357143	Stephens et al. (2019)	Blanc et al. 2007	ADW
Mammal	Loxodonta africana	3824.54	0.00378947	Stephens et al. (2019)	Blanc et al. 2007	ADW
Mammal	Loxodonta africana	3824.54	0.00454545	Stephens et al. (2019)	Blanc et al. 2007	ADW
Mammal	Loxodonta africana	3824.54	0.0052161	Stephens et al. (2019)	Blanc et al. 2007	ADW
Mammal	Loxodonta africana	3824.54	0.00526316	Stephens et al. (2019)	Blanc et al. 2007	ADW
Mammal	Loxodonta africana	3824.54	0.00530973	Stephens et al. (2019)	Blanc et al. 2007	ADW
Mammal	Loxodonta africana	3824.54	0.00534283	Stephens et al. (2019)	Blanc et al. 2007	ADW
Mammal	Loxodonta africana	3824.54	0.00596368	Stephens et al. (2019)	Blanc et al. 2007	ADW
Mammal	Loxodonta africana	3824.54	0.00611621	Stephens et al. (2019)	Blanc et al. 2007	ADW
Mammal	Loxodonta africana	3824.54	0.00667177	Stephens et al. (2019)	Blanc et al. 2007	ADW
Mammal	Loxodonta africana	3824.54	0.00674287	Stephens et al. (2019)	Blanc et al. 2007	ADW
Mammal	Loxodonta africana	3824.54	0.00713482	Stephens et al. (2019)	Blanc et al. 2007	ADW
Mammal	Loxodonta africana	3824.54	0.00714286	Stephens et al. (2019)	Blanc et al. 2007	ADW
Mammal	Loxodonta africana	3824.54	0.00826833	Stephens et al. (2019)	Blanc et al. 2007	ADW
Mammal	Loxodonta africana	3824.54	0.00953678	Stephens et al. (2019)	Blanc et al. 2007	ADW
Mammal	Loxodonta africana	3824.54	0.00981808	Stephens et al. (2019)	Blanc et al. 2007	ADW
Mammal	Loxodonta africana	3824.54	0.01	Stephens et al. (2019)	Blanc et al. 2007	ADW
Mammal	Loxodonta africana	3824.54	0.0101317	Stephens et al. (2019)	Blanc et al. 2007	ADW
Mammal	Loxodonta africana	3824.54	0.0102389	Stephens et al. (2019)	Blanc et al. 2007	ADW
Mammal	Loxodonta africana	3824.54	0.011194	Stephens et al. (2019)	Blanc et al. 2007	ADW
Mammal	Loxodonta africana	3824.54	0.0116169	Stephens et al. (2019)	Blanc et al. 2007	ADW
Mammal	Loxodonta africana	3824.54	0.0116842	Stephens et al. (2019)	Blanc et al. 2007	ADW
Mammal	Loxodonta africana	3824.54	0.0117786	Stephens et al. (2019)	Blanc et al. 2007	ADW
Mammal	Loxodonta africana	3824.54	0.0123615	Stephens et al. (2019)	Blanc et al. 2007	ADW
Mammal	Loxodonta africana	3824.54	0.0129534	Stephens et al. (2019)	Blanc et al. 2007	ADW
Mammal	Loxodonta africana	3824.54	0.0131084	Stephens et al. (2019)	Blanc et al. 2007	ADW
Mammal	Loxodonta africana	3824.54	0.0133333	Stephens et al. (2019)	Blanc et al. 2007	ADW
Mammal	Loxodonta africana	3824.54	0.0135484	Stephens et al. (2019)	Blanc et al. 2007	ADW
Mammal	Loxodonta africana	3824.54	0.0137492	Stephens et al. (2019)	Blanc et al. 2007	ADW
Mammal	Loxodonta africana	3824.54	0.0138071	Stephens et al. (2019)	Blanc et al. 2007	ADW
Mammal	Loxodonta africana	3824.54	0.014245	Stephens et al. (2019)	Blanc et al. 2007	ADW
Mammal	Loxodonta africana	3824.54	0.0143266	Stephens et al. (2019)	Blanc et al. 2007	ADW
Mammal	Loxodonta africana	3824.54	0.0144086	Stephens et al. (2019)	Blanc et al. 2007	ADW
Mammal	Loxodonta africana	3824.54	0.0146177	Stephens et al. (2019)	Blanc et al. 2007	ADW
Mammal	Loxodonta africana	3824.54	0.0153038	Stephens et al. (2019)	Blanc et al. 2007	ADW
Mammal	Loxodonta africana	3824.54	0.0153846	Stephens et al. (2019)	Blanc et al. 2007	ADW
Mammal	Loxodonta africana	3824.54	0.0155556	Stephens et al. (2019)	Blanc et al. 2007	ADW
Mammal	Loxodonta africana	3824.54	0.0160819	Stephens et al. (2019)	Blanc et al. 2007	ADW
Mammal	Loxodonta africana	3824.54	0.0167973	Stephens et al. (2019)	Blanc et al. 2007	ADW
Mammal	Loxodonta africana	3824.54	0.017138	Stephens et al. (2019)	Blanc et al. 2007	ADW
Mammal	Loxodonta africana	3824.54	0.0181818	Stephens et al. (2019)	Blanc et al. 2007	ADW
Mammal	Loxodonta africana	3824.54	0.0183074	Stephens et al. (2019)	Blanc et al. 2007	ADW
Mammal	Loxodonta africana	3824.54	0.0197156	Stephens et al. (2019)	Blanc et al. 2007	ADW
Mammal	Loxodonta africana	3824.54	0.0199782	Stephens et al. (2019)	Blanc et al. 2007	ADW
Mammal	Loxodonta africana	3824.54	0.0205788	Stephens et al. (2019)	Blanc et al. 2007	ADW
Mammal	Loxodonta africana	3824.54	0.0210697	Stephens et al. (2019)	Blanc et al. 2007	ADW
Mammal	Loxodonta africana	3824.54	0.0215285	Stephens et al. (2019)	Blanc et al. 2007	ADW
Mammal	Loxodonta africana	3824.54	0.0223118	Stephens et al. (2019)	Blanc et al. 2007	ADW
Mammal	Loxodonta africana	3824.54	0.0224215	Stephens et al. (2019)	Blanc et al. 2007	ADW
Mammal	Loxodonta africana	3824.54	0.0229358	Stephens et al. (2019)	Blanc et al. 2007	ADW
Mammal	Loxodonta africana	3824.54	0.0229358	Stephens et al. (2019)	Blanc et al. 2007	ADW
Mammal	Loxodonta africana	3824.54	0.0230769	Stephens et al. (2019)	Blanc et al. 2007	ADW
Mammal	Loxodonta africana	3824.54	0.0235485	Stephens et al. (2019)	Blanc et al. 2007	ADW
Mammal	Loxodonta africana	3824.54	0.0241415	Stephens et al. (2019)	Blanc et al. 2007	ADW
Mammal	Loxodonta africana	3824.54	0.025641	Stephens et al. (2019)	Blanc et al. 2007	ADW
Mammal	Loxodonta africana	3824.54	0.0259794	Stephens et al. (2019)	Blanc et al. 2007	ADW
Mammal	Loxodonta africana	3824.54	0.0262467	Stephens et al. (2019)	Blanc et al. 2007	ADW
Mammal	Loxodonta africana	3824.54	0.0263158	Stephens et al. (2019)	Blanc et al. 2007	ADW
Mammal	Loxodonta africana	3824.54	0.0263158	Stephens et al. (2019)	Blanc et al. 2007	ADW
Mammal	Loxodonta africana	3824.54	0.0269179	Stephens et al. (2019)	Blanc et al. 2007	ADW
Mammal	Loxodonta africana	3824.54	0.0272809	Stephens et al. (2019)	Blanc et al. 2007	ADW
Mammal	Loxodonta africana	3824.54	0.027907	Stephens et al. (2019)	Blanc et al. 2007	ADW
Mammal	Loxodonta africana	3824.54	0.0282167	Stephens et al. (2019)	Blanc et al. 2007	ADW
Mammal	Loxodonta africana	3824.54	0.0285714	Stephens et al. (2019)	Blanc et al. 2007	ADW
Mammal	Loxodonta africana	3824.54	0.0292969	Stephens et al. (2019)	Blanc et al. 2007	ADW
Mammal	Loxodonta africana	3824.54	0.0296053	Stephens et al. (2019)	Blanc et al. 2007	ADW
Mammal	Loxodonta africana	3824.54	0.0304321	Stephens et al. (2019)	Blanc et al. 2007	ADW
Mammal	Loxodonta africana	3824.54	0.030581	Stephens et al. (2019)	Blanc et al. 2007	ADW
Mammal	Loxodonta africana	3824.54	0.0312849	Stephens et al. (2019)	Blanc et al. 2007	ADW
Mammal	Loxodonta africana	3824.54	0.0315075	Stephens et al. (2019)	Blanc et al. 2007	ADW
Mammal	Loxodonta africana	3824.54	0.031746	Stephens et al. (2019)	Blanc et al. 2007	ADW
Mammal	Loxodonta africana	3824.54	0.0317708	Stephens et al. (2019)	Blanc et al. 2007	ADW
Mammal	Loxodonta africana	3824.54	0.0333333	Stephens et al. (2019)	Blanc et al. 2007	ADW
Mammal	Loxodonta africana	3824.54	0.0335766	Stephens et al. (2019)	Blanc et al. 2007	ADW
Mammal	Loxodonta africana	3824.54	0.0352778	Stephens et al. (2019)	Blanc et al. 2007	ADW
Mammal	Loxodonta africana	3824.54	0.0353808	Stephens et al. (2019)	Blanc et al. 2007	ADW
Mammal	Loxodonta africana	3824.54	0.0355452	Stephens et al. (2019)	Blanc et al. 2007	ADW
Mammal	Loxodonta africana	3824.54	0.0358974	Stephens et al. (2019)	Blanc et al. 2007	ADW
Mammal	Loxodonta africana	3824.54	0.0369686	Stephens et al. (2019)	Blanc et al. 2007	ADW
Mammal	Loxodonta africana	3824.54	0.037037	Stephens et al. (2019)	Blanc et al. 2007	ADW
Mammal	Loxodonta africana	3824.54	0.0370532	Stephens et al. (2019)	Blanc et al. 2007	ADW
Mammal	Loxodonta africana	3824.54	0.0395179	Stephens et al. (2019)	Blanc et al. 2007	ADW
Mammal	Loxodonta africana	3824.54	0.0398671	Stephens et al. (2019)	Blanc et al. 2007	ADW
Mammal	Loxodonta africana	3824.54	0.0412574	Stephens et al. (2019)	Blanc et al. 2007	ADW
Mammal	Loxodonta africana	3824.54	0.0413793	Stephens et al. (2019)	Blanc et al. 2007	ADW
Mammal	Loxodonta africana	3824.54	0.0416285	Stephens et al. (2019)	Blanc et al. 2007	ADW
Mammal	Loxodonta africana	3824.54	0.0458716	Stephens et al. (2019)	Blanc et al. 2007	ADW
Mammal	Loxodonta africana	3824.54	0.0462963	Stephens et al. (2019)	Blanc et al. 2007	ADW
Mammal	Loxodonta africana	3824.54	0.0466472	Stephens et al. (2019)	Blanc et al. 2007	ADW
Mammal	Loxodonta africana	3824.54	0.0473485	Stephens et al. (2019)	Blanc et al. 2007	ADW
Mammal	Loxodonta africana	3824.54	0.0494737	Stephens et al. (2019)	Blanc et al. 2007	ADW
Mammal	Loxodonta africana	3824.54	0.05	Stephens et al. (2019)	Blanc et al. 2007	ADW
Mammal	Loxodonta africana	3824.54	0.05	Stephens et al. (2019)	Blanc et al. 2007	ADW
Mammal	Loxodonta africana	3824.54	0.05	Stephens et al. (2019)	Blanc et al. 2007	ADW
Mammal	Loxodonta africana	3824.54	0.05	Stephens et al. (2019)	Blanc et al. 2007	ADW
Mammal	Loxodonta africana	3824.54	0.0515424	Stephens et al. (2019)	Blanc et al. 2007	ADW
Mammal	Loxodonta africana	3824.54	0.0520064	Stephens et al. (2019)	Blanc et al. 2007	ADW
Mammal	Loxodonta africana	3824.54	0.0529101	Stephens et al. (2019)	Blanc et al. 2007	ADW
Mammal	Loxodonta africana	3824.54	0.0536652	Stephens et al. (2019)	Blanc et al. 2007	ADW
Mammal	Loxodonta africana	3824.54	0.0537092	Stephens et al. (2019)	Blanc et al. 2007	ADW
Mammal	Loxodonta africana	3824.54	0.0546199	Stephens et al. (2019)	Blanc et al. 2007	ADW
Mammal	Loxodonta africana	3824.54	0.0568182	Stephens et al. (2019)	Blanc et al. 2007	ADW
Mammal	Loxodonta africana	3824.54	0.0578947	Stephens et al. (2019)	Blanc et al. 2007	ADW
Mammal	Loxodonta africana	3824.54	0.0581395	Stephens et al. (2019)	Blanc et al. 2007	ADW
Mammal	Loxodonta africana	3824.54	0.0607735	Stephens et al. (2019)	Blanc et al. 2007	ADW
Mammal	Loxodonta africana	3824.54	0.0622972	Stephens et al. (2019)	Blanc et al. 2007	ADW
Mammal	Loxodonta africana	3824.54	0.063	Stephens et al. (2019)	Blanc et al. 2007	ADW
Mammal	Loxodonta africana	3824.54	0.0649351	Stephens et al. (2019)	Blanc et al. 2007	ADW
Mammal	Loxodonta africana	3824.54	0.0718182	Stephens et al. (2019)	Blanc et al. 2007	ADW
Mammal	Loxodonta africana	3824.54	0.0752566	Stephens et al. (2019)	Blanc et al. 2007	ADW
Mammal	Loxodonta africana	3824.54	0.0764096	Stephens et al. (2019)	Blanc et al. 2007	ADW
Mammal	Loxodonta africana	3824.54	0.078125	Stephens et al. (2019)	Blanc et al. 2007	ADW
Mammal	Loxodonta africana	3824.54	0.0805673	Stephens et al. (2019)	Blanc et al. 2007	ADW
Mammal	Loxodonta africana	3824.54	0.0810811	Stephens et al. (2019)	Blanc et al. 2007	ADW
Mammal	Loxodonta africana	3824.54	0.0814815	Stephens et al. (2019)	Blanc et al. 2007	ADW
Mammal	Loxodonta africana	3824.54	0.0824891	Stephens et al. (2019)	Blanc et al. 2007	ADW
Mammal	Loxodonta africana	3824.54	0.0825764	Stephens et al. (2019)	Blanc et al. 2007	ADW
Mammal	Loxodonta africana	3824.54	0.0834879	Stephens et al. (2019)	Blanc et al. 2007	ADW
Mammal	Loxodonta africana	3824.54	0.0862069	Stephens et al. (2019)	Blanc et al. 2007	ADW
Mammal	Loxodonta africana	3824.54	0.0879598	Stephens et al. (2019)	Blanc et al. 2007	ADW
Mammal	Loxodonta africana	3824.54	0.089032	Stephens et al. (2019)	Blanc et al. 2007	ADW
Mammal	Loxodonta africana	3824.54	0.0892857	Stephens et al. (2019)	Blanc et al. 2007	ADW
Mammal	Loxodonta africana	3824.54	0.0899685	Stephens et al. (2019)	Blanc et al. 2007	ADW
Mammal	Loxodonta africana	3824.54	0.0899743	Stephens et al. (2019)	Blanc et al. 2007	ADW
Mammal	Loxodonta africana	3824.54	0.0915493	Stephens et al. (2019)	Blanc et al. 2007	ADW
Mammal	Loxodonta africana	3824.54	0.0916335	Stephens et al. (2019)	Blanc et al. 2007	ADW
Mammal	Loxodonta africana	3824.54	0.0934579	Stephens et al. (2019)	Blanc et al. 2007	ADW
Mammal	Loxodonta africana	3824.54	0.0940291	Stephens et al. (2019)	Blanc et al. 2007	ADW
Mammal	Loxodonta africana	3824.54	0.0955414	Stephens et al. (2019)	Blanc et al. 2007	ADW
Mammal	Loxodonta africana	3824.54	0.0972384	Stephens et al. (2019)	Blanc et al. 2007	ADW
Mammal	Loxodonta africana	3824.54	0.0973684	Stephens et al. (2019)	Blanc et al. 2007	ADW
Mammal	Loxodonta africana	3824.54	0.0983607	Stephens et al. (2019)	Blanc et al. 2007	ADW
Mammal	Loxodonta africana	3824.54	0.098966	Stephens et al. (2019)	Blanc et al. 2007	ADW
Mammal	Loxodonta africana	3824.54	0.0991736	Stephens et al. (2019)	Blanc et al. 2007	ADW
Mammal	Loxodonta africana	3824.54	0.0997087	Stephens et al. (2019)	Blanc et al. 2007	ADW
Mammal	Loxodonta africana	3824.54	0.102041	Stephens et al. (2019)	Blanc et al. 2007	ADW
Mammal	Loxodonta africana	3824.54	0.102645	Stephens et al. (2019)	Blanc et al. 2007	ADW
Mammal	Loxodonta africana	3824.54	0.103402	Stephens et al. (2019)	Blanc et al. 2007	ADW
Mammal	Loxodonta africana	3824.54	0.104318	Stephens et al. (2019)	Blanc et al. 2007	ADW
Mammal	Loxodonta africana	3824.54	0.105485	Stephens et al. (2019)	Blanc et al. 2007	ADW
Mammal	Loxodonta africana	3824.54	0.106153	Stephens et al. (2019)	Blanc et al. 2007	ADW
Mammal	Loxodonta africana	3824.54	0.107143	Stephens et al. (2019)	Blanc et al. 2007	ADW
Mammal	Loxodonta africana	3824.54	0.10794	Stephens et al. (2019)	Blanc et al. 2007	ADW
Mammal	Loxodonta africana	3824.54	0.108168	Stephens et al. (2019)	Blanc et al. 2007	ADW
Mammal	Loxodonta africana	3824.54	0.108333	Stephens et al. (2019)	Blanc et al. 2007	ADW
Mammal	Loxodonta africana	3824.54	0.109349	Stephens et al. (2019)	Blanc et al. 2007	ADW
Mammal	Loxodonta africana	3824.54	0.109489	Stephens et al. (2019)	Blanc et al. 2007	ADW
Mammal	Loxodonta africana	3824.54	0.110884	Stephens et al. (2019)	Blanc et al. 2007	ADW
Mammal	Loxodonta africana	3824.54	0.111376	Stephens et al. (2019)	Blanc et al. 2007	ADW
Mammal	Loxodonta africana	3824.54	0.116331	Stephens et al. (2019)	Blanc et al. 2007	ADW
Mammal	Loxodonta africana	3824.54	0.117509	Stephens et al. (2019)	Blanc et al. 2007	ADW
Mammal	Loxodonta africana	3824.54	0.117647	Stephens et al. (2019)	Blanc et al. 2007	ADW
Mammal	Loxodonta africana	3824.54	0.118919	Stephens et al. (2019)	Blanc et al. 2007	ADW
Mammal	Loxodonta africana	3824.54	0.119048	Stephens et al. (2019)	Blanc et al. 2007	ADW
Mammal	Loxodonta africana	3824.54	0.122449	Stephens et al. (2019)	Blanc et al. 2007	ADW
Mammal	Loxodonta africana	3824.54	0.126969	Stephens et al. (2019)	Blanc et al. 2007	ADW
Mammal	Loxodonta africana	3824.54	0.128347	Stephens et al. (2019)	Blanc et al. 2007	ADW
Mammal	Loxodonta africana	3824.54	0.12987	Stephens et al. (2019)	Blanc et al. 2007	ADW
Mammal	Loxodonta africana	3824.54	0.133445	Stephens et al. (2019)	Blanc et al. 2007	ADW
Mammal	Loxodonta africana	3824.54	0.134001	Stephens et al. (2019)	Blanc et al. 2007	ADW
Mammal	Loxodonta africana	3824.54	0.137931	Stephens et al. (2019)	Blanc et al. 2007	ADW
Mammal	Loxodonta africana	3824.54	0.140845	Stephens et al. (2019)	Blanc et al. 2007	ADW
Mammal	Loxodonta africana	3824.54	0.144366	Stephens et al. (2019)	Blanc et al. 2007	ADW
Mammal	Loxodonta africana	3824.54	0.1445	Stephens et al. (2019)	Blanc et al. 2007	ADW
Mammal	Loxodonta africana	3824.54	0.146341	Stephens et al. (2019)	Blanc et al. 2007	ADW
Mammal	Loxodonta africana	3824.54	0.146667	Stephens et al. (2019)	Blanc et al. 2007	ADW
Mammal	Loxodonta africana	3824.54	0.149254	Stephens et al. (2019)	Blanc et al. 2007	ADW
Mammal	Loxodonta africana	3824.54	0.153846	Stephens et al. (2019)	Blanc et al. 2007	ADW
Mammal	Loxodonta africana	3824.54	0.15625	Stephens et al. (2019)	Blanc et al. 2007	ADW
Mammal	Loxodonta africana	3824.54	0.157426	Stephens et al. (2019)	Blanc et al. 2007	ADW
Mammal	Loxodonta africana	3824.54	0.158228	Stephens et al. (2019)	Blanc et al. 2007	ADW
Mammal	Loxodonta africana	3824.54	0.15873	Stephens et al. (2019)	Blanc et al. 2007	ADW
Mammal	Loxodonta africana	3824.54	0.164138	Stephens et al. (2019)	Blanc et al. 2007	ADW
Mammal	Loxodonta africana	3824.54	0.165017	Stephens et al. (2019)	Blanc et al. 2007	ADW
Mammal	Loxodonta africana	3824.54	0.167969	Stephens et al. (2019)	Blanc et al. 2007	ADW
Mammal	Loxodonta africana	3824.54	0.170667	Stephens et al. (2019)	Blanc et al. 2007	ADW
Mammal	Loxodonta africana	3824.54	0.172414	Stephens et al. (2019)	Blanc et al. 2007	ADW
Mammal	Loxodonta africana	3824.54	0.172957	Stephens et al. (2019)	Blanc et al. 2007	ADW
Mammal	Loxodonta africana	3824.54	0.183544	Stephens et al. (2019)	Blanc et al. 2007	ADW
Mammal	Loxodonta africana	3824.54	0.190922	Stephens et al. (2019)	Blanc et al. 2007	ADW
Mammal	Loxodonta africana	3824.54	0.194407	Stephens et al. (2019)	Blanc et al. 2007	ADW
Mammal	Loxodonta africana	3824.54	0.194872	Stephens et al. (2019)	Blanc et al. 2007	ADW
Mammal	Loxodonta africana	3824.54	0.196612	Stephens et al. (2019)	Blanc et al. 2007	ADW
Mammal	Loxodonta africana	3824.54	0.19797	Stephens et al. (2019)	Blanc et al. 2007	ADW
Mammal	Loxodonta africana	3824.54	0.206612	Stephens et al. (2019)	Blanc et al. 2007	ADW
Mammal	Loxodonta africana	3824.54	0.208531	Stephens et al. (2019)	Blanc et al. 2007	ADW
Mammal	Loxodonta africana	3824.54	0.209059	Stephens et al. (2019)	Blanc et al. 2007	ADW
Mammal	Loxodonta africana	3824.54	0.222222	Stephens et al. (2019)	Blanc et al. 2007	ADW
Mammal	Loxodonta africana	3824.54	0.223464	Stephens et al. (2019)	Blanc et al. 2007	ADW
Mammal	Loxodonta africana	3824.54	0.224719	Stephens et al. (2019)	Blanc et al. 2007	ADW
Mammal	Loxodonta africana	3824.54	0.228143	Stephens et al. (2019)	Blanc et al. 2007	ADW
Mammal	Loxodonta africana	3824.54	0.230415	Stephens et al. (2019)	Blanc et al. 2007	ADW
Mammal	Loxodonta africana	3824.54	0.230769	Stephens et al. (2019)	Blanc et al. 2007	ADW
Mammal	Loxodonta africana	3824.54	0.233064	Stephens et al. (2019)	Blanc et al. 2007	ADW
Mammal	Loxodonta africana	3824.54	0.235922	Stephens et al. (2019)	Blanc et al. 2007	ADW
Mammal	Loxodonta africana	3824.54	0.239583	Stephens et al. (2019)	Blanc et al. 2007	ADW
Mammal	Loxodonta africana	3824.54	0.24226	Stephens et al. (2019)	Blanc et al. 2007	ADW
Mammal	Loxodonta africana	3824.54	0.243082	Stephens et al. (2019)	Blanc et al. 2007	ADW
Mammal	Loxodonta africana	3824.54	0.244718	Stephens et al. (2019)	Blanc et al. 2007	ADW
Mammal	Loxodonta africana	3824.54	0.246089	Stephens et al. (2019)	Blanc et al. 2007	ADW
Mammal	Loxodonta africana	3824.54	0.246667	Stephens et al. (2019)	Blanc et al. 2007	ADW
Mammal	Loxodonta africana	3824.54	0.249066	Stephens et al. (2019)	Blanc et al. 2007	ADW
Mammal	Loxodonta africana	3824.54	0.25	Stephens et al. (2019)	Blanc et al. 2007	ADW
Mammal	Loxodonta africana	3824.54	0.25295	Stephens et al. (2019)	Blanc et al. 2007	ADW
Mammal	Loxodonta africana	3824.54	0.253165	Stephens et al. (2019)	Blanc et al. 2007	ADW
Mammal	Loxodonta africana	3824.54	0.253846	Stephens et al. (2019)	Blanc et al. 2007	ADW
Mammal	Loxodonta africana	3824.54	0.254939	Stephens et al. (2019)	Blanc et al. 2007	ADW
Mammal	Loxodonta africana	3824.54	0.255453	Stephens et al. (2019)	Blanc et al. 2007	ADW
Mammal	Loxodonta africana	3824.54	0.263314	Stephens et al. (2019)	Blanc et al. 2007	ADW
Mammal	Loxodonta africana	3824.54	0.272941	Stephens et al. (2019)	Blanc et al. 2007	ADW
Mammal	Loxodonta africana	3824.54	0.276639	Stephens et al. (2019)	Blanc et al. 2007	ADW
Mammal	Loxodonta africana	3824.54	0.277008	Stephens et al. (2019)	Blanc et al. 2007	ADW
Mammal	Loxodonta africana	3824.54	0.278741	Stephens et al. (2019)	Blanc et al. 2007	ADW
Mammal	Loxodonta africana	3824.54	0.279412	Stephens et al. (2019)	Blanc et al. 2007	ADW
Mammal	Loxodonta africana	3824.54	0.281518	Stephens et al. (2019)	Blanc et al. 2007	ADW
Mammal	Loxodonta africana	3824.54	0.282828	Stephens et al. (2019)	Blanc et al. 2007	ADW
Mammal	Loxodonta africana	3824.54	0.283333	Stephens et al. (2019)	Blanc et al. 2007	ADW
Mammal	Loxodonta africana	3824.54	0.285171	Stephens et al. (2019)	Blanc et al. 2007	ADW
Mammal	Loxodonta africana	3824.54	0.289474	Stephens et al. (2019)	Blanc et al. 2007	ADW
Mammal	Loxodonta africana	3824.54	0.292805	Stephens et al. (2019)	Blanc et al. 2007	ADW
Mammal	Loxodonta africana	3824.54	0.298165	Stephens et al. (2019)	Blanc et al. 2007	ADW
Mammal	Loxodonta africana	3824.54	0.299139	Stephens et al. (2019)	Blanc et al. 2007	ADW
Mammal	Loxodonta africana	3824.54	0.3	Stephens et al. (2019)	Blanc et al. 2007	ADW
Mammal	Loxodonta africana	3824.54	0.3	Stephens et al. (2019)	Blanc et al. 2007	ADW
Mammal	Loxodonta africana	3824.54	0.302326	Stephens et al. (2019)	Blanc et al. 2007	ADW
Mammal	Loxodonta africana	3824.54	0.30303	Stephens et al. (2019)	Blanc et al. 2007	ADW
Mammal	Loxodonta africana	3824.54	0.305	Stephens et al. (2019)	Blanc et al. 2007	ADW
Mammal	Loxodonta africana	3824.54	0.306799	Stephens et al. (2019)	Blanc et al. 2007	ADW
Mammal	Loxodonta africana	3824.54	0.307692	Stephens et al. (2019)	Blanc et al. 2007	ADW
Mammal	Loxodonta africana	3824.54	0.308789	Stephens et al. (2019)	Blanc et al. 2007	ADW
Mammal	Loxodonta africana	3824.54	0.309623	Stephens et al. (2019)	Blanc et al. 2007	ADW
Mammal	Loxodonta africana	3824.54	0.311404	Stephens et al. (2019)	Blanc et al. 2007	ADW
Mammal	Loxodonta africana	3824.54	0.31484	Stephens et al. (2019)	Blanc et al. 2007	ADW
Mammal	Loxodonta africana	3824.54	0.327021	Stephens et al. (2019)	Blanc et al. 2007	ADW
Mammal	Loxodonta africana	3824.54	0.327273	Stephens et al. (2019)	Blanc et al. 2007	ADW
Mammal	Loxodonta africana	3824.54	0.327332	Stephens et al. (2019)	Blanc et al. 2007	ADW
Mammal	Loxodonta africana	3824.54	0.337569	Stephens et al. (2019)	Blanc et al. 2007	ADW
Mammal	Loxodonta africana	3824.54	0.340251	Stephens et al. (2019)	Blanc et al. 2007	ADW
Mammal	Loxodonta africana	3824.54	0.344615	Stephens et al. (2019)	Blanc et al. 2007	ADW
Mammal	Loxodonta africana	3824.54	0.344771	Stephens et al. (2019)	Blanc et al. 2007	ADW
Mammal	Loxodonta africana	3824.54	0.348432	Stephens et al. (2019)	Blanc et al. 2007	ADW
Mammal	Loxodonta africana	3824.54	0.348692	Stephens et al. (2019)	Blanc et al. 2007	ADW
Mammal	Loxodonta africana	3824.54	0.349928	Stephens et al. (2019)	Blanc et al. 2007	ADW
Mammal	Loxodonta africana	3824.54	0.352349	Stephens et al. (2019)	Blanc et al. 2007	ADW
Mammal	Loxodonta africana	3824.54	0.358549	Stephens et al. (2019)	Blanc et al. 2007	ADW
Mammal	Loxodonta africana	3824.54	0.361183	Stephens et al. (2019)	Blanc et al. 2007	ADW
Mammal	Loxodonta africana	3824.54	0.361655	Stephens et al. (2019)	Blanc et al. 2007	ADW
Mammal	Loxodonta africana	3824.54	0.364215	Stephens et al. (2019)	Blanc et al. 2007	ADW
Mammal	Loxodonta africana	3824.54	0.3672	Stephens et al. (2019)	Blanc et al. 2007	ADW
Mammal	Loxodonta africana	3824.54	0.375	Stephens et al. (2019)	Blanc et al. 2007	ADW
Mammal	Loxodonta africana	3824.54	0.375	Stephens et al. (2019)	Blanc et al. 2007	ADW
Mammal	Loxodonta africana	3824.54	0.375817	Stephens et al. (2019)	Blanc et al. 2007	ADW
Mammal	Loxodonta africana	3824.54	0.385109	Stephens et al. (2019)	Blanc et al. 2007	ADW
Mammal	Loxodonta africana	3824.54	0.392609	Stephens et al. (2019)	Blanc et al. 2007	ADW
Mammal	Loxodonta africana	3824.54	0.410492	Stephens et al. (2019)	Blanc et al. 2007	ADW
Mammal	Loxodonta africana	3824.54	0.416667	Stephens et al. (2019)	Blanc et al. 2007	ADW
Mammal	Loxodonta africana	3824.54	0.433452	Stephens et al. (2019)	Blanc et al. 2007	ADW
Mammal	Loxodonta africana	3824.54	0.441176	Stephens et al. (2019)	Blanc et al. 2007	ADW
Mammal	Loxodonta africana	3824.54	0.443373	Stephens et al. (2019)	Blanc et al. 2007	ADW
Mammal	Loxodonta africana	3824.54	0.448087	Stephens et al. (2019)	Blanc et al. 2007	ADW
Mammal	Loxodonta africana	3824.54	0.461644	Stephens et al. (2019)	Blanc et al. 2007	ADW
Mammal	Loxodonta africana	3824.54	0.462185	Stephens et al. (2019)	Blanc et al. 2007	ADW
Mammal	Loxodonta africana	3824.54	0.463323	Stephens et al. (2019)	Blanc et al. 2007	ADW
Mammal	Loxodonta africana	3824.54	0.47033	Stephens et al. (2019)	Blanc et al. 2007	ADW
Mammal	Loxodonta africana	3824.54	0.470881	Stephens et al. (2019)	Blanc et al. 2007	ADW
Mammal	Loxodonta africana	3824.54	0.48	Stephens et al. (2019)	Blanc et al. 2007	ADW
Mammal	Loxodonta africana	3824.54	0.486262	Stephens et al. (2019)	Blanc et al. 2007	ADW
Mammal	Loxodonta africana	3824.54	0.49434	Stephens et al. (2019)	Blanc et al. 2007	ADW
Mammal	Loxodonta africana	3824.54	0.5	Stephens et al. (2019)	Blanc et al. 2007	ADW
Mammal	Loxodonta africana	3824.54	0.5	Stephens et al. (2019)	Blanc et al. 2007	ADW
Mammal	Loxodonta africana	3824.54	0.509697	Stephens et al. (2019)	Blanc et al. 2007	ADW
Mammal	Loxodonta africana	3824.54	0.514286	Stephens et al. (2019)	Blanc et al. 2007	ADW
Mammal	Loxodonta africana	3824.54	0.523852	Stephens et al. (2019)	Blanc et al. 2007	ADW
Mammal	Loxodonta africana	3824.54	0.527817	Stephens et al. (2019)	Blanc et al. 2007	ADW
Mammal	Loxodonta africana	3824.54	0.550159	Stephens et al. (2019)	Blanc et al. 2007	ADW
Mammal	Loxodonta africana	3824.54	0.556667	Stephens et al. (2019)	Blanc et al. 2007	ADW
Mammal	Loxodonta africana	3824.54	0.575472	Stephens et al. (2019)	Blanc et al. 2007	ADW
Mammal	Loxodonta africana	3824.54	0.583333	Stephens et al. (2019)	Blanc et al. 2007	ADW
Mammal	Loxodonta africana	3824.54	0.584884	Stephens et al. (2019)	Blanc et al. 2007	ADW
Mammal	Loxodonta africana	3824.54	0.621137	Stephens et al. (2019)	Blanc et al. 2007	ADW
Mammal	Loxodonta africana	3824.54	0.633255	Stephens et al. (2019)	Blanc et al. 2007	ADW
Mammal	Loxodonta africana	3824.54	0.65	Stephens et al. (2019)	Blanc et al. 2007	ADW
Mammal	Loxodonta africana	3824.54	0.666667	Stephens et al. (2019)	Blanc et al. 2007	ADW
Mammal	Loxodonta africana	3824.54	0.670187	Stephens et al. (2019)	Blanc et al. 2007	ADW
Mammal	Loxodonta africana	3824.54	0.67033	Stephens et al. (2019)	Blanc et al. 2007	ADW
Mammal	Loxodonta africana	3824.54	0.676558	Stephens et al. (2019)	Blanc et al. 2007	ADW
Mammal	Loxodonta africana	3824.54	0.69006	Stephens et al. (2019)	Blanc et al. 2007	ADW
Mammal	Loxodonta africana	3824.54	0.690332	Stephens et al. (2019)	Blanc et al. 2007	ADW
Mammal	Loxodonta africana	3824.54	0.7	Stephens et al. (2019)	Blanc et al. 2007	ADW
Mammal	Loxodonta africana	3824.54	0.770635	Stephens et al. (2019)	Blanc et al. 2007	ADW
Mammal	Loxodonta africana	3824.54	0.773122	Stephens et al. (2019)	Blanc et al. 2007	ADW
Mammal	Loxodonta africana	3824.54	0.791634	Stephens et al. (2019)	Blanc et al. 2007	ADW
Mammal	Loxodonta africana	3824.54	0.808824	Stephens et al. (2019)	Blanc et al. 2007	ADW
Mammal	Loxodonta africana	3824.54	0.845679	Stephens et al. (2019)	Blanc et al. 2007	ADW
Mammal	Loxodonta africana	3824.54	0.860606	Stephens et al. (2019)	Blanc et al. 2007	ADW
Mammal	Loxodonta africana	3824.54	0.865006	Stephens et al. (2019)	Blanc et al. 2007	ADW
Mammal	Loxodonta africana	3824.54	0.868717	Stephens et al. (2019)	Blanc et al. 2007	ADW
Mammal	Loxodonta africana	3824.54	0.886447	Stephens et al. (2019)	Blanc et al. 2007	ADW
Mammal	Loxodonta africana	3824.54	0.905263	Stephens et al. (2019)	Blanc et al. 2007	ADW
Mammal	Loxodonta africana	3824.54	0.906051	Stephens et al. (2019)	Blanc et al. 2007	ADW
Mammal	Loxodonta africana	3824.54	0.909412	Stephens et al. (2019)	Blanc et al. 2007	ADW
Mammal	Loxodonta africana	3824.54	0.929938	Stephens et al. (2019)	Blanc et al. 2007	ADW
Mammal	Loxodonta africana	3824.54	0.950175	Stephens et al. (2019)	Blanc et al. 2007	ADW
Mammal	Loxodonta africana	3824.54	0.95082	Stephens et al. (2019)	Blanc et al. 2007	ADW
Mammal	Loxodonta africana	3824.54	0.95499	Stephens et al. (2019)	Blanc et al. 2007	ADW
Mammal	Loxodonta africana	3824.54	0.960206	Stephens et al. (2019)	Blanc et al. 2007	ADW
Mammal	Loxodonta africana	3824.54	0.98513	Stephens et al. (2019)	Blanc et al. 2007	ADW
Mammal	Loxodonta africana	3824.54	0.99116	Stephens et al. (2019)	Blanc et al. 2007	ADW
Mammal	Loxodonta africana	3824.54	1	Stephens et al. (2019)	Blanc et al. 2007	ADW
Mammal	Loxodonta africana	3824.54	1	Stephens et al. (2019)	Blanc et al. 2007	ADW
Mammal	Loxodonta africana	3824.54	1.05634	Stephens et al. (2019)	Blanc et al. 2007	ADW
Mammal	Loxodonta africana	3824.54	1.06867	Stephens et al. (2019)	Blanc et al. 2007	ADW
Mammal	Loxodonta africana	3824.54	1.08247	Stephens et al. (2019)	Blanc et al. 2007	ADW
Mammal	Loxodonta africana	3824.54	1.09603	Stephens et al. (2019)	Blanc et al. 2007	ADW
Mammal	Loxodonta africana	3824.54	1.13194	Stephens et al. (2019)	Blanc et al. 2007	ADW
Mammal	Loxodonta africana	3824.54	1.1425	Stephens et al. (2019)	Blanc et al. 2007	ADW
Mammal	Loxodonta africana	3824.54	1.15005	Stephens et al. (2019)	Blanc et al. 2007	ADW
Mammal	Loxodonta africana	3824.54	1.1523	Stephens et al. (2019)	Blanc et al. 2007	ADW
Mammal	Loxodonta africana	3824.54	1.2	Stephens et al. (2019)	Blanc et al. 2007	ADW
Mammal	Loxodonta africana	3824.54	1.21273	Stephens et al. (2019)	Blanc et al. 2007	ADW
Mammal	Loxodonta africana	3824.54	1.25	Stephens et al. (2019)	Blanc et al. 2007	ADW
Mammal	Loxodonta africana	3824.54	1.26667	Stephens et al. (2019)	Blanc et al. 2007	ADW
Mammal	Loxodonta africana	3824.54	1.30064	Stephens et al. (2019)	Blanc et al. 2007	ADW
Mammal	Loxodonta africana	3824.54	1.36235	Stephens et al. (2019)	Blanc et al. 2007	ADW
Mammal	Loxodonta africana	3824.54	1.37756	Stephens et al. (2019)	Blanc et al. 2007	ADW
Mammal	Loxodonta africana	3824.54	1.4413	Stephens et al. (2019)	Blanc et al. 2007	ADW
Mammal	Loxodonta africana	3824.54	1.45042	Stephens et al. (2019)	Blanc et al. 2007	ADW
Mammal	Loxodonta africana	3824.54	1.47361	Stephens et al. (2019)	Blanc et al. 2007	ADW
Mammal	Loxodonta africana	3824.54	1.49825	Stephens et al. (2019)	Blanc et al. 2007	ADW
Mammal	Loxodonta africana	3824.54	1.58918	Stephens et al. (2019)	Blanc et al. 2007	ADW
Mammal	Loxodonta africana	3824.54	1.80741	Stephens et al. (2019)	Blanc et al. 2007	ADW
Mammal	Loxodonta africana	3824.54	1.87355	Stephens et al. (2019)	Blanc et al. 2007	ADW
Mammal	Loxodonta africana	3824.54	1.87805	Stephens et al. (2019)	Blanc et al. 2007	ADW
Mammal	Loxodonta africana	3824.54	1.96	Stephens et al. (2019)	Blanc et al. 2007	ADW
Mammal	Loxodonta africana	3824.54	2.39896	Stephens et al. (2019)	Blanc et al. 2007	ADW
Mammal	Loxodonta africana	3824.54	2.4	Stephens et al. (2019)	Blanc et al. 2007	ADW
Mammal	Loxodonta africana	3824.54	2.5641	Stephens et al. (2019)	Blanc et al. 2007	ADW
Mammal	Loxodonta africana	3824.54	2.596	Stephens et al. (2019)	Blanc et al. 2007	ADW
Mammal	Loxodonta africana	3824.54	2.76717	Stephens et al. (2019)	Blanc et al. 2007	ADW
Mammal	Loxodonta africana	3824.54	2.87135	Stephens et al. (2019)	Blanc et al. 2007	ADW
Mammal	Loxodonta africana	3824.54	3.241	Stephens et al. (2019)	Blanc et al. 2007	ADW
Mammal	Loxodonta africana	3824.54	3.44899	Stephens et al. (2019)	Blanc et al. 2007	ADW
Mammal	Loxodonta africana	3824.54	4.63636	Stephens et al. (2019)	Blanc et al. 2007	ADW
Mammal	Loxodonta africana	3824.54	5.24947	Stephens et al. (2019)	Blanc et al. 2007	ADW
Mammal	Loxodonta africana	3824.54	7.99164	Stephens et al. (2019)	Blanc et al. 2007	ADW
Mammal	Aethomys namaquensis	0.0571	272.7	Stephens et al. (2019)	Fa & Purvis 1997	Fa & Purvis 1997
Mammal	Agouti paca	8.227	27.5	Stephens et al. (2019)	Robinson & Redford 1986	ADW
Mammal	Atherurus africanus	2.831	55	Stephens et al. (2019)	Fa & Purvis 1997	ADW
Mammal	Coendou prehensilis	4.1162	43.5	Stephens et al. (2019)	Robinson & Redford 1986	ADW
Mammal	Cricetomys emini	1.14	134	Stephens et al. (2019)	Fa & Purvis 1997	Fa & Purvis 1997
Mammal	Dasymys incomtus	0.12775	1909.8	Stephens et al. (2019)	Fa & Purvis 1997	Fa & Purvis 1997
Mammal	Dasyprocta leporina	3.00999	10.5	Stephens et al. (2019)	Bicknell & Peres 2010	Pantheria_MSW05
Mammal	Dasyprocta leporina	3.00999	14.9	Stephens et al. (2019)	Bicknell & Peres 2010	Pantheria_MSW05
Mammal	Dasyprocta leporina	3.00999	56.1	Stephens et al. (2019)	Robinson & Redford 1986	Pantheria_MSW05
Mammal	Dasyprocta punctata	2.30912	19.7	Stephens et al. (2019)	Robinson & Redford 1986	ADW
Mammal	Dendromus mesomelas	0.0102	2543	Stephens et al. (2019)	Fa & Purvis 1997	Fa & Purvis 1997
Mammal	Dendromus nyikae	0.013	454.5	Stephens et al. (2019)	Fa & Purvis 1997	Fa & Purvis 1997
Mammal	Dicrostonyx groenlandicus	0.05844	7.7	Stephens et al. (2019)	Krebs et al. 2011	IUCN
Mammal	Dicrostonyx groenlandicus	0.05844	72.6	Stephens et al. (2019)	Krebs et al. 2011	IUCN
Mammal	Hybomys univittatus	0.048	271.4	Stephens et al. (2019)	Fa & Purvis 1997	Fa & Purvis 1997
Mammal	Hydrochaeris hydrochaeris	31.5	17.8	Stephens et al. (2019)	Robinson & Redford 1986	ADW
Mammal	Hylomyscus stella	0.021	383	Stephens et al. (2019)	Fa & Purvis 1997	Fa & Purvis 1997
Mammal	Lemmus sibiricus	0.0538	3.5	Stephens et al. (2019)	Krebs et al. 2011	IUCN
Mammal	Lemmus sibiricus	0.0538	588.5	Stephens et al. (2019)	Krebs et al. 2011	IUCN
Mammal	Lemniscomys striatus	0.04365	1785	Stephens et al. (2019)	Fa & Purvis 1997	Fa & Purvis 1997
Mammal	Lophuromys favopunctatus	0.055	1500	Stephens et al. (2019)	Fa & Purvis 1997	Fa & Purvis 1997
Mammal	Lophuromys sikapusi	0.06272	1215.6	Stephens et al. (2019)	Fa & Purvis 1997	Fa & Purvis 1997
Mammal	Malacomys edwardsi	0.06378	216	Stephens et al. (2019)	Fa & Purvis 1997	Fa & Purvis 1997
Mammal	Malacomys longipes	0.06	25	Stephens et al. (2019)	Fa & Purvis 1997	Fa & Purvis 1997
Mammal	Mastomys erythroleucus	0.0641	90	Stephens et al. (2019)	Crespin et al. 2012	IUCN
Mammal	Mastomys erythroleucus	0.0641	610	Stephens et al. (2019)	Crespin et al. 2012	IUCN
Mammal	Microtus oeconomus	0.0331	5.8	Stephens et al. (2019)	Krebs et al. 2011	ADW
Mammal	Microtus oeconomus	0.0331	36.5	Stephens et al. (2019)	Krebs et al. 2011	ADW
Mammal	Microtus pennsylvanicus	0.04253	33.8	Stephens et al. (2019)	Krebs et al. 2011	ADW
Mammal	Microtus pennsylvanicus	0.04253	164.3	Stephens et al. (2019)	Krebs et al. 2011	ADW
Mammal	Myodes rutilus	0.01994	4.8	Stephens et al. (2019)	Krebs et al. 2011	ADW
Mammal	Myodes rutilus	0.01994	320.6	Stephens et al. (2019)	Krebs et al. 2011	ADW
Mammal	Oenomys hypoxanthus	0.08984	4386	Stephens et al. (2019)	Fa & Purvis 1997	Fa & Purvis 1997
Mammal	Otomys irroratus	0.11445	1458	Stephens et al. (2019)	Fa & Purvis 1997	Pantheria_MSW05
Mammal	Pelomys fallax	0.12046	781	Stephens et al. (2019)	Fa & Purvis 1997	Fa & Purvis 1997
Mammal	Praomys delectorum	0.075	1181.8	Stephens et al. (2019)	Fa & Purvis 1997	Fa & Purvis 1997
Mammal	Praomys jacksoni	0.043	1866	Stephens et al. (2019)	Fa & Purvis 1997	Fa & Purvis 1997
Mammal	Praomys tullbergi	0.038	1704	Stephens et al. (2019)	Fa & Purvis 1997	Fa & Purvis 1997
Mammal	Raphicerus campestris	11.6615	3.78	Stephens et al. (2019)	Stenkewitz et al. 2010	Pantheria_MSW05
Mammal	Stochomys longicaudatus	0.07095	74.2	Stephens et al. (2019)	Fa & Purvis 1997	Fa & Purvis 1997
Mammal	Thamnomys dolichurus	0.04	134.8	Stephens et al. (2019)	Fa & Purvis 1997	Fa & Purvis 1997
Mammal	Thamnomys rutilans	0.04	25	Stephens et al. (2019)	Fa & Purvis 1997	Fa & Purvis 1997
Mammal
Mammal
Mammal
Mammal
Mammal	Aepyceros melampus	63.5038	36	TetraDensity
Mammal	Aepyceros melampus	63.5038	47	TetraDensity
Mammal	Aepyceros melampus	63.5038	151.8	TetraDensity
Mammal	Aepyceros melampus	63.5038	32.2	TetraDensity
Mammal	Aepyceros melampus	63.5038	126.4	TetraDensity
Mammal	Aepyceros melampus	63.5038	59	TetraDensity
Mammal	Aepyceros melampus	63.5038	47.6	TetraDensity
Mammal	Aepyceros melampus	63.5038	78.2	TetraDensity
Mammal	Aepyceros melampus	63.5038	1.49231	TetraDensity
Mammal	Aepyceros melampus	63.5038	1.998	TetraDensity
Mammal	Aepyceros melampus	63.5038	1.19446	TetraDensity
Mammal	Aepyceros melampus	63.5038	0.368	TetraDensity
Mammal	Aepyceros melampus	63.5038	0.812	TetraDensity
Mammal	Aepyceros melampus	63.5038	0.06625	TetraDensity
Mammal	Aepyceros melampus	63.5038	2.40729	TetraDensity
Mammal	Aepyceros melampus	63.5038	1.70667	TetraDensity
Mammal	Aepyceros melampus	63.5038	0.0560748	TetraDensity
Mammal	Aepyceros melampus	63.5038	0.35435	TetraDensity
Mammal	Aepyceros melampus	63.5038	5.64103	TetraDensity
Mammal	Aepyceros melampus	63.5038	0.0952381	TetraDensity
Mammal	Aepyceros melampus	63.5038	0.00763359	TetraDensity
Mammal	Aepyceros melampus	63.5038	26.3309	TetraDensity
Mammal	Aepyceros melampus	63.5038	6.81818	TetraDensity
Mammal	Aepyceros melampus	63.5038	27.8884	TetraDensity
Mammal	Aepyceros melampus	63.5038	0.13459	TetraDensity
Mammal	Aepyceros melampus	63.5038	0.352941	TetraDensity
Mammal	Aepyceros melampus	63.5038	3.33333	TetraDensity
Mammal	Aepyceros melampus	63.5038	0.519	TetraDensity
Mammal	Aepyceros melampus	63.5038	0.676431	TetraDensity
Mammal	Aepyceros melampus	63.5038	1.625	TetraDensity
Mammal	Aepyceros melampus	63.5038	6.13497	TetraDensity
Mammal	Aepyceros melampus	63.5038	9.01554	TetraDensity
Mammal	Aepyceros melampus	63.5038	0.0278517	TetraDensity
Mammal	Aepyceros melampus	63.5038	0.122213	TetraDensity
Mammal	Aepyceros melampus	63.5038	4.28663	TetraDensity
Mammal	Aepyceros melampus	63.5038	0.00883392	TetraDensity
Mammal	Aepyceros melampus	63.5038	0.0483333	TetraDensity
Mammal	Aepyceros melampus	63.5038	4.66667	TetraDensity
Mammal	Aepyceros melampus	63.5038	0.326418	TetraDensity
Mammal	Aepyceros melampus	63.5038	2.61667	TetraDensity
Mammal	Aepyceros melampus	63.5038	2.23224	TetraDensity
Mammal	Aepyceros melampus	63.5038	0.762222	TetraDensity
Mammal	Aepyceros melampus	63.5038	4.51988	TetraDensity
Mammal	Aepyceros melampus	63.5038	0.821168	TetraDensity
Mammal	Aepyceros melampus	63.5038	0.529465	TetraDensity
Mammal	Aepyceros melampus	63.5038	0.02	TetraDensity
Mammal	Aepyceros melampus	63.5038	6.75449	TetraDensity
Mammal	Aepyceros melampus	63.5038	0.240612	TetraDensity
Mammal	Aepyceros melampus	63.5038	7.99229	TetraDensity
Mammal	Aepyceros melampus	63.5038	0.851825	TetraDensity
Mammal	Aepyceros melampus	63.5038	3.88266	TetraDensity
Mammal	Aepyceros melampus	63.5038	1.50077	TetraDensity
Mammal	Aepyceros melampus	63.5038	0.00643087	TetraDensity
Mammal	Aepyceros melampus	63.5038	0.834674	TetraDensity
Mammal	Aepyceros melampus	63.5038	0.451844	TetraDensity
Mammal	Aepyceros melampus	63.5038	0.162328	TetraDensity
Mammal	Aepyceros melampus	63.5038	0.491228	TetraDensity
Mammal	Aepyceros melampus	63.5038	0.581152	TetraDensity
Mammal	Aepyceros melampus	63.5038	0.251944	TetraDensity
Mammal	Aepyceros melampus	63.5038	0.020284	TetraDensity
Mammal	Aepyceros melampus	63.5038	0.537178	TetraDensity
Mammal	Aepyceros melampus	63.5038	0.0259067	TetraDensity
Mammal	Aepyceros melampus	63.5038	1.48936	TetraDensity
Mammal	Aepyceros melampus	63.5038	0.241535	TetraDensity
Mammal	Aepyceros melampus	63.5038	0.0184162	TetraDensity
Mammal	Aepyceros melampus	63.5038	1.5444	TetraDensity
Mammal	Aepyceros melampus	63.5038	0.30648	TetraDensity
Mammal	Aepyceros melampus	63.5038	0.765306	TetraDensity
Mammal	Aepyceros melampus	63.5038	3.624	TetraDensity
Mammal	Aepyceros melampus	63.5038	5.92435	TetraDensity
Mammal	Aepyceros melampus	63.5038	4.764	TetraDensity
Mammal	Aepyceros melampus	63.5038	7.2176	TetraDensity
[truncated: 1,379 more rows]
